# Supplementary material for: Changes in the gene expression programs of renal mesangial cells during diabetic nephropathy
Source: BMC Nephrol. 2012 Jul 28;13:70. doi: 10.1186/1471-2369-13-70 (PMC3416581; doi:10.1186/1471-2369-13-70)
Supplement: Additional file 1 — Table S1. List of 172 genes with elevated expression in normal mesangial cells compared to other renal compartments. Fold change shown is relative to renal vesicles. [file 1471-2369-13-70-S1.xls]

Transcripts Cluster Id	Fold change([mesangial] vs [rv])	Regulation([mesangial] vs [rv])	genesymbol	genedescription
10344837	27.135405	up	Prex2	"phosphatidylinositol-3,4,5-trisphosphate-dependent Rac exchange factor 2"
10345777	4.3957586	up	Il1rl2	interleukin 1 receptor-like 2
10345869	13.777463	up	Tmem182	transmembrane protein 182
10346150	7.5153613	up	Tmeff2	transmembrane protein with EGF-like and two follistatin-like domains 2
10346330	11.72638	up	Plcl1	phospholipase C-like 1
10347583	11.00508	up	Des	desmin
10349922	8.453093	up	Ren1|Ren2	renin 1 structural | renin 2 tandem duplication of Ren1
10350689	3.7590919	up	Ncf2	neutrophil cytosolic factor 2
10350977	2.4683287	up	4930523C07Rik|4930562F07Rik	RIKEN cDNA 4930523C07 gene | RIKEN cDNA 4930562F07 gene
10351455	17.102776	up	Rgs5	regulator of G-protein signaling 5
10351463	21.088312	up	Rgs5	regulator of G-protein signaling 5
10351491	3.8402514	up	Olfml2b	olfactomedin-like 2B
10353460	2.917822	up	Kcnq5	"potassium voltage-gated channel, subfamily Q, member 5"
10353989	2.9431636	up		
10354247	8.542862	up	Fhl2	four and a half LIM domains 2
10354432	3.9908116	up	Myo1b	myosin IB
10355050	3.6071959	up	Raph1	Ras association (RalGDS/AF-6) and pleckstrin homology domains 1
10355984	20.32242	up	Serpine2	"serine (or cysteine) peptidase inhibitor, clade E, member 2"
10356020	16.530529	up	Dock10	dedicator of cytokinesis 10
10358389	21.194221	up	Rgs2	regulator of G-protein signaling 2
10358434	6.903015	up	Pla2g4a	"phospholipase A2, group IVA (cytosolic, calcium-dependent)"
10359303	2.9267068	up	4930562F07Rik	RIKEN cDNA 4930562F07 gene
10359908	4.830369	up	Rgs4	regulator of G-protein signaling 4
10360053	10.555739	up	Pcp4l1	Purkinje cell protein 4-like 1
10360648	2.7865183	up	Psen2	presenilin 2
10360863	2.6638541	up	Mark1	MAP/microtubule affinity-regulating kinase 1
10362201	14.547468	up	Ctgf	connective tissue growth factor
10362499	4.812837	up	Frk	fyn-related kinase
10363157	10.104019	up	Pln	phospholamban
10365845	3.7199094	up	Fgd6	"FYVE, RhoGEF and PH domain containing 6"
10366266	6.804297	up	Pawr	"PRKC, apoptosis, WT1, regulator"
10366546	20.509394	up	Cpm	carboxypeptidase M
10366951	6.182188	up	Ndufa4l2	"NADH dehydrogenase (ubiquinone) 1 alpha subcomplex, 4-like 2"
10369792	4.856756	up	Arid5b	AT rich interactive domain 5B (MRF1-like)
10375137	4.880509	up	Kcnmb1	"potassium large conductance calcium-activated channel, subfamily M, beta member 1"
10375358	7.6015186	up	Ebf1	early B-cell factor 1
10378240	12.145313	up	P2rx1	"purinergic receptor P2X, ligand-gated ion channel, 1"
10378549	14.91928	up	Rtn4rl1	reticulon 4 receptor-like 1
10380067	6.0997915	up	4-Sep	septin 4
10382200	8.847713	up	Ccdc46	coiled-coil domain containing 46
10384233	9.169052	up	Tns3	tensin 3
10385504	3.8249593	up	Gm5431	predicted gene 5431
10385507	6.6831183	up	Gm12185	predicted gene 12185
10385513	27.456179	up	9930111J21Rik2|9930111J21Rik1|Gm5431	RIKEN cDNA 9930111J21 gene 2 | RIKEN cDNA 9930111J21 gene 1 | predicted gene 5431
10385526	28.739758	up	9930111J21Rik2|9930111J21Rik1|Gm5431	RIKEN cDNA 9930111J21 gene 2 | RIKEN cDNA 9930111J21 gene 1 | predicted gene 5431
10387505	20.279255	up	Atp1b2	"ATPase, Na+/K+ transporting, beta 2 polypeptide"
10392388	13.643222	up	Prkca	"protein kinase C, alpha"
10395428	30.621466	up	Dgkb	"diacylglycerol kinase, beta"
10399696	2.8057494	up	Rnf144a	ring finger protein 144A
10399973	6.4266305	up	Hdac9	histone deacetylase 9
10403604	2.7380872	up	Lyst	lysosomal trafficking regulator
10404376	31.48177	up	Agtr1a	"angiotensin II receptor, type 1a"
10405179	13.815009	up	S1pr3	sphingosine-1-phosphate receptor 3
10409222	3.0966263	up	Shc3	src homology 2 domain-containing transforming protein C3
10410766	3.6545005	up	Nr2f1	"nuclear receptor subfamily 2, group F, member 1"
10411171	9.121623	up	Pde8b	phosphodiesterase 8B
10412123	3.9019048	up	Ncf2	neutrophil cytosolic factor 2
10413059	7.4329515	up	Vcl	vinculin
10413609	3.6837692	up	Mustn1	"musculoskeletal, embryonic nuclear protein 1"
10414025	5.255038	up	Gdf10	growth differentiation factor 10
10415787	9.201257	up	Kcnrg	potassium channel regulator
10416800	16.078325	up	Lmo7	LIM domain only 7
10417065	4.2636943	up	Rap2a	RAS related protein 2a
10422013	5.364307	up	Klf12	Kruppel-like factor 12
10424559	2.0197842	up	Khdrbs3	"KH domain containing, RNA binding, signal transduction associated 3"
10427461	12.904408	up	Ptger4	prostaglandin E receptor 4 (subtype EP4)
10428698	4.831156	up	Sntb1	"syntrophin, basic 1"
10433776	3.5399208	up	Snai2	snail homolog 2 (Drosophila)
10437885	6.7923455	up	Myh11	"myosin, heavy polypeptide 11, smooth muscle"
10440258	4.3675547	up	Epha3	Eph receptor A3
10440522	7.409228	up	Adamts1	"a disintegrin-like and metallopeptidase (reprolysin type) with thrombospondin type 1 motif, 1"
10440534	53.200623	up	Adamts5	"a disintegrin-like and metallopeptidase (reprolysin type) with thrombospondin type 1 motif, 5 (aggrecanase-2)"
10444788	3.8674347	up	H2-Q1	"histocompatibility 2, Q region locus 1"
10445325	12.945394	up	Rcan2	regulator of calcineurin 2
10446619	5.7589717	up	Myom1	myomesin 1
10455873	11.522314	up	Slc12a2	"solute carrier family 12, member 2"
10456046	22.367811	up	Pdgfrb	"platelet derived growth factor receptor, beta polypeptide"
10458540	6.4463234	up	Pcdh12	protocadherin 12
10459335	13.337989	up	Fam38b	"family with sequence similarity 38, member B"
10459353	9.145417	up	Fam38b	"family with sequence similarity 38, member B"
10459363	4.876164	up	Fam38b	"family with sequence similarity 38, member B"
10460541	15.231208	up	Cd248	"CD248 antigen, endosialin"
10460947	5.2016544	up	Pygm	muscle glycogen phosphorylase
10460968	7.7140365	up	Rasgrp2	"RAS, guanyl releasing protein 2"
10468668	6.9150453	up	Afap1l2	actin filament associated protein 1-like 2
10469110	2.0491555	up	Usp6nl	USP6 N-terminal like
10469129	3.1291392	up	4930412O13Rik	RIKEN cDNA 4930412O13 gene
10469138	8.291274	up	4930412O13Rik	RIKEN cDNA 4930412O13 gene
10469358	31.535538	up	Mrc1	"mannose receptor, C type 1"
10472514	28.735216	up	Nostrin	nitric oxide synthase trafficker
10473125	30.426964	up	Itga4	integrin alpha 4
10473160	11.671689	up	Ssfa2	sperm specific antigen 2
10473244	6.7595983	up	Zfp804a	zinc finger protein 804A
10477920	9.304354	up	Myl9	"myosin, light polypeptide 9, regulatory"
10479981	11.712338	up	Gata3	GATA binding protein 3
10480090	24.925734	up	Itga8	integrin alpha 8
10480347	9.252659	up	Pip4k2a	"phosphatidylinositol-5-phosphate 4-kinase, type II, alpha"
10482448	6.4236827	up	Zeb2	zinc finger E-box binding homeobox 2
10482968	14.417094	up	Pla2r1	phospholipase A2 receptor 1
10490802	5.235025	up	Fam164a	"family with sequence similarity 164, member A"
10490989	43.685783	up	Cp	ceruloplasmin
10492006	7.67576	up	Trpc4	"transient receptor potential cation channel, subfamily C, member 4"
10492628	37.95025	up	Serpini1	"serine (or cysteine) peptidase inhibitor, clade I, member 1"
10492798	4.3898554	up	Sfrp2	secreted frizzled-related protein 2
10494548	76.563354	up	Gja5	"gap junction protein, alpha 5"
10494574	5.3764195	up	Prkab2	"protein kinase, AMP-activated, beta 2 non-catalytic subunit"
10494817	7.928666	up	Ngf	nerve growth factor
10495794	6.0134363	up	Pde5a	"phosphodiesterase 5A, cGMP-specific"
10496125	17.98859	up	Dkk2	dickkopf homolog 2 (Xenopus laevis)
10497590	2.802876	up	Mecom	MDS1 and EVI1 complex locus
10497608	2.899871	up	Mecom	MDS1 and EVI1 complex locus
10498018	5.9172335	up	Pcdh18	protocadherin 18
10498935	6.990761	up	Gucy1b3	"guanylate cyclase 1, soluble, beta 3"
10498952	9.188975	up	Gucy1a3	"guanylate cyclase 1, soluble, alpha 3"
10501063	17.344296	up	Cd53	CD53 antigen
10501608	4.859788	up	Vcam1	vascular cell adhesion molecule 1
10504755	9.284205	up		
10504757	3.7066386	up	BC005685	
10505030	2.985626	up	Fsd1l	fibronectin type III and SPRY domain containing 1-like
10505517	20.975096	up	Tlr4	toll-like receptor 4
10505568	10.527775	up	Frmd3	FERM domain containing 3
10512774	3.1959329	up	Coro2a	"coronin, actin binding protein 2A"
10514576	6.964882	up	Kank4	KN motif and ankyrin repeat domains 4
10519815	3.9349155	up	Cacna2d1	"calcium channel, voltage-dependent, alpha2/delta subunit 1"
10519998	2.69422	up	Lrrc17	leucine rich repeat containing 17
10522749	8.162873	up	Lphn3	latrophilin 3
10523231	32.898262	up	Art3	ADP-ribosyltransferase 3
10523359	5.8662333	up	Cxcl13	chemokine (C-X-C motif) ligand 13
10526559	4.90556	up	Ache	acetylcholinesterase
10528038	2.6553934	up	Adam22	a disintegrin and metallopeptidase domain 22
10530287	7.14314	up	Apbb2	"amyloid beta (A4) precursor protein-binding, family B, member 2"
10530819	9.18722	up	Hopx	HOP homeobox
10533725	4.1993365	up	Gpr81	G protein-coupled receptor 81
10534679	2.8748243	up	Trim56	tripartite motif-containing 56
10538901	3.1338692	up	BC005685	
10543870	9.299315	up	Npn2	neoplastic progression 2
10543959	2.743041	up	Ptn	pleiotrophin
10545065	4.571554	up	Gprin3	GPRIN family member 3
10546706	3.4128964	up	Rybp	RING1 and YY1 binding protein
10548951	4.931123	up	Rergl	RERG/RAS-like
10549108	4.3432455	up	Abcc9	"ATP-binding cassette, sub-family C (CFTR/MRP), member 9"
10555736	6.7057757	up	Olfr558	olfactory receptor 558
10564713	4.1010156	up	Mfge8	milk fat globule-EGF factor 8 protein
10568668	3.7285457	up	Adam12	a disintegrin and metallopeptidase domain 12 (meltrin alpha)
10569618	4.037222	up	Ano1	"anoctamin 1, calcium activated chloride channel"
10570963	6.230657	up	Zmat4	"zinc finger, matrin type 4"
10571567	5.0914106	up	Sorbs2	sorbin and SH3 domain containing 2
10571599	6.7119513	up		
10573979	2.6164885	up	Gnao1	"guanine nucleotide binding protein, alpha O"
10574166	6.4590154	up	Cpne2	copine II
10577315	18.204311	up	Angpt2	angiopoietin 2
10578241	7.8427196	up	Dlc1|A730069N07Rik	deleted in liver cancer 1 | RIKEN cDNA A730069N07 gene
10581222	2.760614	up	Fhod1	formin homology 2 domain containing 1
10582958	19.371197	up	Gucy1a2	"guanylate cyclase 1, soluble, alpha 2"
10582997	13.488222	up	Casp4	"caspase 4, apoptosis-related cysteine peptidase"
10583163	6.166397	up	Trpc6	"transient receptor potential cation channel, subfamily C, member 6"
10584142	8.037712	up	Ets1	"E26 avian leukemia oncogene 1, 5' domain"
10584674	6.1584697	up	Mcam	melanoma cell adhesion molecule
10586491	4.535978	up	Dapk2	death-associated protein kinase 2
10588283	5.4885902	up	Rab6b	"RAB6B, member RAS oncogene family"
10588380	6.193625	up	Cpne4	copine IV
10590842	12.751006	up	Gm10708	predicted gene 10708
10590918	3.645373	up	Amotl1	angiomotin-like 1
10591139	14.882613	up	Naalad2	N-acetylated alpha-linked acidic dipeptidase 2
10592701	3.7421918	up	Tmem136	transmembrane protein 136
10595680	6.6232815	up	Tbc1d2b	"TBC1 domain family, member 2B"
10595753	17.040796	up	Trpc1	"transient receptor potential cation channel, subfamily C, member 1"
10602827	2.2759278	up	A830080D01Rik	RIKEN cDNA A830080D01 gene
10602840	4.2043705	up	Sh3kbp1	SH3-domain kinase binding protein 1
10604528	5.7243724	up	Mbnl3	muscleblind-like 3 (Drosophila)
10604713	22.252777	up	Arhgef6	Rac/Cdc42 guanine nucleotide exchange factor (GEF) 6
10606016	28.219904	up	Il2rg	"interleukin 2 receptor, gamma chain"
