# Supplementary material for: Changes in the gene expression programs of renal mesangial cells during diabetic nephropathy
Source: BMC Nephrol. 2012 Jul 28;13:70. doi: 10.1186/1471-2369-13-70 (PMC3416581; doi:10.1186/1471-2369-13-70)
Supplement: Additional file 3 — Table S2. Functional analysis of genes with elevated expression in normal mesangial cells. The top molecular functions, biological processes, cellular components, evolutionarily conserved transcription factor binding sites, microRNAs and diseases associated with the list of 172 genes showing elevated mesangial cell expression. For example, the first molecular function is store-operated calcium channel activity. There are seven genes associated with this function and three of them (Trpc1, Trpc4 and Trpc6) show elevated expression in mesangial cells, giving an uncorrected P-value of 0.000017. Functional analysis was carried out with the ToppGene (http://toppgene.cchmc.org/) web tool. [file 1471-2369-13-70-S3.xls]

Category	ID	Name	Source	P-value	Hit Count in Query List	Hit Count in Genome	Hit in Query List
GO: Molecular Function	GO:0015279	store-operated calcium channel activity		0.000017	3	7	TRPC6,TRPC4,TRPC1
GO: Molecular Function	GO:0005178	integrin binding		0.000066	6	87	VCAM1,CTGF,SFRP2,MFGE8,ADAMTS5,ADAM22
GO: Molecular Function	GO:0015267	channel activity		0.000152	12	427	KCNMB1,GJA5,CACNA2D1,ABCC9,P2RX1,ANO1,KCNRG,TRPC6,TRPC4,TRPC1,KCNQ5,FAM38B
GO: Molecular Function	GO:0022803	passive transmembrane transporter activity		0.000155	12	428	KCNMB1,GJA5,CACNA2D1,ABCC9,P2RX1,ANO1,KCNRG,TRPC6,TRPC4,TRPC1,KCNQ5,FAM38B
GO: Molecular Function	GO:0004383	guanylate cyclase activity		0.000252	3	16	GUCY1B3,GUCY1A3,GUCY1A2
GO: Molecular Function	GO:0005216	ion channel activity		0.000331	11	398	KCNMB1,CACNA2D1,ABCC9,P2RX1,ANO1,KCNRG,TRPC6,TRPC4,TRPC1,KCNQ5,FAM38B
GO: Molecular Function	GO:0008307	structural constituent of muscle		0.000365	4	43	MYH11,MYL9,MYOM1,SORBS2
GO: Molecular Function	GO:0005261	cation channel activity		0.000385	9	279	KCNMB1,CACNA2D1,ABCC9,P2RX1,KCNRG,TRPC6,TRPC4,TRPC1,KCNQ5
GO: Molecular Function	GO:0022838	substrate-specific channel activity		0.000408	11	408	KCNMB1,CACNA2D1,ABCC9,P2RX1,ANO1,KCNRG,TRPC6,TRPC4,TRPC1,KCNQ5,FAM38B
GO: Molecular Function	GO:0005262	calcium channel activity		0.00057	5	85	CACNA2D1,P2RX1,TRPC6,TRPC4,TRPC1
GO: Molecular Function	GO:0030234	enzyme regulator activity		0.000612	18	964	TBC1D2B,RGS2,RGS4,ZEB2,DOCK10,RGS5,PLN,PREX2,AFAP1L2,AGTR1,SFRP2,PTN,RASGRP2,FGD6,USP6NL,ARHGEF6,SERPINE2,SERPINI1
GO: Molecular Function	GO:0001968	fibronectin binding		0.000668	3	22	CTGF,ITGA4,SFRP2
GO: Molecular Function	GO:0022836	gated channel activity		0.001002	9	319	KCNMB1,CACNA2D1,P2RX1,ANO1,KCNRG,TRPC6,TRPC4,TRPC1,KCNQ5
GO: Molecular Function	GO:0005516	calmodulin binding		0.001241	6	150	MYH11,RGS2,RGS4,DAPK2,SNTB1,MYO1B
GO: Molecular Function	GO:0060589	nucleoside-triphosphatase regulator activity		0.001462	11	477	TBC1D2B,RGS2,RGS4,DOCK10,RGS5,PLN,PREX2,RASGRP2,FGD6,USP6NL,ARHGEF6
GO: Molecular Function	GO:0008047	enzyme activator activity		0.001618	10	411	TBC1D2B,RGS2,RGS4,RGS5,PREX2,AFAP1L2,AGTR1,SFRP2,USP6NL,ARHGEF6
GO: Molecular Function	GO:0016849	phosphorus-oxygen lyase activity		0.001852	3	31	GUCY1B3,GUCY1A3,GUCY1A2
GO: Molecular Function	GO:0009975	cyclase activity		0.002031	3	32	GUCY1B3,GUCY1A3,GUCY1A2
GO: Molecular Function	GO:0005021	vascular endothelial growth factor receptor activity		0.002156	2	9	NRP2,PDGFRB
GO: Molecular Function	GO:0005089	Rho guanyl-nucleotide exchange factor activity		0.003249	4	77	DOCK10,PREX2,FGD6,ARHGEF6
GO: Molecular Function	GO:0008237	metallopeptidase activity		0.003654	6	186	CPM,NAALAD2,ADAMTS1,ADAM12,ADAMTS5,ADAM22
GO: Molecular Function	GO:0030695	GTPase regulator activity		0.003873	10	464	TBC1D2B,RGS2,RGS4,DOCK10,RGS5,PREX2,RASGRP2,FGD6,USP6NL,ARHGEF6
GO: Molecular Function	GO:0015276	ligand-gated ion channel activity		0.004	5	132	P2RX1,TRPC6,TRPC4,TRPC1,KCNQ5
GO: Molecular Function	GO:0022834	ligand-gated channel activity		0.004	5	132	P2RX1,TRPC6,TRPC4,TRPC1,KCNQ5
GO: Molecular Function	GO:0032561	guanyl ribonucleotide binding		0.0041	9	393	GUCY1B3,GUCY1A3,GUCY1A2,RAP2A,RAB6B,DOCK10,GNAO1,PDE5A,RERGL
GO: Molecular Function	GO:0019001	guanyl nucleotide binding		0.0041	9	393	GUCY1B3,GUCY1A3,GUCY1A2,RAP2A,RAB6B,DOCK10,GNAO1,PDE5A,RERGL
GO: Molecular Function	GO:0005096	GTPase activator activity		0.00519	7	265	TBC1D2B,RGS2,RGS4,RGS5,PREX2,USP6NL,ARHGEF6
GO: Molecular Function	GO:0017048	Rho GTPase binding		0.005736	3	46	VCL,NCF2,DOCK10
GO: Molecular Function	GO:0008324	cation transmembrane transporter activity		0.005751	11	571	KCNMB1,SLC12A2,CACNA2D1,ABCC9,P2RX1,KCNRG,TRPC6,TRPC4,TRPC1,KCNQ5,ATP1B2
GO: Molecular Function	GO:0005102	receptor binding		0.006039	17	1097	VCAM1,ANGPT2,PDGFRB,GNAO1,FHL2,CTGF,CXCL13,AGTR1,PLCL1,SFRP2,MFGE8,ADAMTS5,PTN,ADAM22,NGF,GDF10,SERPINE2
GO: Molecular Function	GO:0050839	cell adhesion molecule binding		0.006461	3	48	VCL,VCAM1,TRPC4
GO: Molecular Function	GO:0015075	ion transmembrane transporter activity		0.006464	13	748	KCNMB1,SLC12A2,CACNA2D1,ABCC9,P2RX1,ANO1,KCNRG,TRPC6,TRPC4,TRPC1,KCNQ5,FAM38B,ATP1B2
GO: Molecular Function	GO:0030246	carbohydrate binding		0.007066	9	428	MRC1,ADAMTS1,CD248,CTGF,PYGM,PLA2R1,PTN,LPHN3,SERPINE2
GO: Molecular Function	GO:0005088	Ras guanyl-nucleotide exchange factor activity		0.007369	4	97	DOCK10,PREX2,FGD6,ARHGEF6
GO: Molecular Function	GO:0071837	HMG box domain binding		0.007908	1	1	GATA3
GO: Molecular Function	GO:0001596	angiotensin type I receptor activity		0.007908	1	1	AGTR1
GO: Molecular Function	GO:0004698	calcium-dependent protein kinase C activity		0.007908	1	1	PRKCA
GO: Molecular Function	GO:0009931	calcium-dependent protein serine/threonine kinase activity		0.007908	1	1	PRKCA
GO: Molecular Function	GO:0005163	nerve growth factor receptor binding		0.007908	1	1	NGF
GO: Molecular Function	GO:0005085	guanyl-nucleotide exchange factor activity		0.008907	5	160	DOCK10,PREX2,RASGRP2,FGD6,ARHGEF6
GO: Molecular Function	GO:0005525	GTP binding		0.010493	8	378	GUCY1B3,GUCY1A3,GUCY1A2,RAP2A,RAB6B,DOCK10,GNAO1,RERGL
GO: Molecular Function	GO:0004222	metalloendopeptidase activity		0.011006	4	109	ADAMTS1,ADAM12,ADAMTS5,ADAM22
GO: Molecular Function	GO:0043548	phosphatidylinositol 3-kinase binding		0.012935	2	22	TLR4,PDGFRB
GO: Molecular Function	GO:0045296	cadherin binding		0.012935	2	22	VCL,TRPC4
GO: Molecular Function	GO:0022839	ion gated channel activity		0.014094	2	23	KCNMB1,ANO1
GO: Molecular Function	GO:0019899	enzyme binding		0.015105	13	834	VCL,HDAC9,TLR4,PDGFRB,NCF2,APBB2,DOCK10,PLCL1,PRKCA,RCAN2,PAWR,FGD6,PRKAB2
GO: Molecular Function	GO:0019838	growth factor binding		0.015211	4	120	IL1RL2,IL2RG,PDGFRB,CTGF
GO: Molecular Function	GO:0004114	3',5'-cyclic-nucleotide phosphodiesterase activity		0.015297	2	24	PDE5A,PDE8B
GO: Molecular Function	GO:0008281	sulfonylurea receptor activity		0.015754	1	2	ABCC9
GO: Molecular Function	GO:0019979	interleukin-4 binding		0.015754	1	2	IL2RG
GO: Molecular Function	GO:0010577	metalloenzyme activator activity		0.015754	1	2	SFRP2
GO: Molecular Function	GO:0005019	platelet-derived growth factor beta-receptor activity		0.015754	1	2	PDGFRB
GO: Molecular Function	GO:0004909	interleukin-1, Type I, activating receptor activity		0.015754	1	2	IL1RL2
GO: Molecular Function	GO:0035403	histone kinase activity (H3-T6 specific)		0.015754	1	2	PRKCA
GO: Molecular Function	GO:0010857	calcium-dependent protein kinase activity		0.015754	1	2	PRKCA
GO: Molecular Function	GO:0004913	interleukin-4 receptor activity		0.015754	1	2	IL2RG
GO: Molecular Function	GO:0031711	bradykinin receptor binding		0.015754	1	2	AGTR1
GO: Molecular Function	GO:0004917	interleukin-7 receptor activity		0.015754	1	2	IL2RG
GO: Molecular Function	GO:0000156	two-component response regulator activity		0.015754	1	2	PDE8B
GO: Molecular Function	GO:0002166	beta-dystroglycan binding		0.015754	1	2	VCL
GO: Molecular Function	GO:0003990	acetylcholinesterase activity		0.015754	1	2	ACHE
GO: Molecular Function	GO:0031852	mu-type opioid receptor binding		0.015754	1	2	GNAO1
GO: Molecular Function	GO:0019982	interleukin-7 binding		0.015754	1	2	IL2RG
GO: Molecular Function	GO:0010698	acetyltransferase activator activity		0.015754	1	2	AGTR1
GO: Molecular Function	GO:0008511	sodium:potassium:chloride symporter activity		0.015754	1	2	SLC12A2
GO: Molecular Function	GO:0017124	SH3 domain binding		0.01607	4	122	KHDRBS3,SH3KBP1,ADAM12,AFAP1L2
GO: Molecular Function	GO:0004112	cyclic-nucleotide phosphodiesterase activity		0.016541	2	25	PDE5A,PDE8B
GO: Molecular Function	GO:0001540	beta-amyloid binding		0.016541	2	25	ACHE,APBB2
GO: Molecular Function	GO:0004714	transmembrane receptor protein tyrosine kinase activity		0.016699	3	68	NRP2,PDGFRB,EPHA3
GO: Molecular Function	GO:0008092	cytoskeletal protein binding		0.016864	10	579	VCL,MYH11,SORBS2,FHOD1,LMO7,SNTB1,MYO1B,FRMD3,CORO2A,SSFA2
GO: Molecular Function	GO:0016564	transcription repressor activity		0.017586	7	336	HOPX,HDAC9,ZEB2,NOSTRIN,FHL2,ARID5B,SFRP2
GO: Molecular Function	GO:0008201	heparin binding		0.017878	4	126	ADAMTS1,CTGF,PTN,SERPINE2
GO: Molecular Function	GO:0022857	transmembrane transporter activity		0.018004	14	947	KCNMB1,GJA5,SLC12A2,CACNA2D1,ABCC9,P2RX1,ANO1,KCNRG,TRPC6,TRPC4,TRPC1,KCNQ5,FAM38B,ATP1B2
GO: Molecular Function	GO:0003779	actin binding		0.018903	7	341	VCL,MYH11,FHOD1,SNTB1,MYO1B,CORO2A,SSFA2
GO: Molecular Function	GO:0031267	small GTPase binding		0.019314	4	129	VCL,NCF2,DOCK10,FGD6
GO: Molecular Function	GO:0022891	substrate-specific transmembrane transporter activity		0.020468	13	869	KCNMB1,SLC12A2,CACNA2D1,ABCC9,P2RX1,ANO1,KCNRG,TRPC6,TRPC4,TRPC1,KCNQ5,FAM38B,ATP1B2
GO: Molecular Function	GO:0043621	protein self-association		0.020524	2	28	ACHE,AGTR1
GO: Molecular Function	GO:0016247	channel regulator activity		0.020876	3	74	KCNMB1,ABCC9,PLN
GO: Molecular Function	GO:0005267	potassium channel activity		0.023486	4	137	KCNMB1,ABCC9,KCNRG,KCNQ5
GO: Molecular Function	GO:0002162	dystroglycan binding		0.023538	1	3	VCL
GO: Molecular Function	GO:0035184	histone threonine kinase activity		0.023538	1	3	PRKCA
GO: Molecular Function	GO:0005017	platelet-derived growth factor receptor activity		0.023538	1	3	PDGFRB
GO: Molecular Function	GO:0042030	ATPase inhibitor activity		0.023538	1	3	PLN
GO: Molecular Function	GO:0004992	platelet activating factor receptor activity		0.023538	1	3	PDGFRB
GO: Molecular Function	GO:0016309	1-phosphatidylinositol-5-phosphate 4-kinase activity		0.023538	1	3	PIP4K2A
GO: Molecular Function	GO:0019976	interleukin-2 binding		0.023538	1	3	IL2RG
GO: Molecular Function	GO:0004104	cholinesterase activity		0.023538	1	3	ACHE
GO: Molecular Function	GO:0004911	interleukin-2 receptor activity		0.023538	1	3	IL2RG
GO: Molecular Function	GO:0031628	opioid receptor binding		0.023538	1	3	GNAO1
GO: Molecular Function	GO:0008184	glycogen phosphorylase activity		0.023538	1	3	PYGM
GO: Molecular Function	GO:0015459	potassium channel regulator activity		0.026384	2	32	KCNMB1,ABCC9
GO: Molecular Function	GO:0051020	GTPase binding		0.026948	4	143	VCL,NCF2,DOCK10,FGD6
GO: Molecular Function	GO:0004713	protein tyrosine kinase activity		0.027553	4	144	FRK,NRP2,PDGFRB,EPHA3
GO: Molecular Function	GO:0032403	protein complex binding		0.028639	7	372	VCAM1,GNAO1,CTGF,SFRP2,MFGE8,ADAMTS5,ADAM22
GO: Molecular Function	GO:0019199	transmembrane receptor protein kinase activity		0.030793	3	86	NRP2,PDGFRB,EPHA3
GO: Molecular Function	GO:0005200	structural constituent of cytoskeleton		0.030793	3	86	MYOM1,SORBS2,DES
GO: Molecular Function	GO:0031821	metabotropic serotonin receptor binding		0.031261	1	4	GNAO1
GO: Molecular Function	GO:0004322	ferroxidase activity		0.031261	1	4	CP
GO: Molecular Function	GO:0048018	receptor agonist activity		0.031261	1	4	SFRP2
GO: Molecular Function	GO:0016724	oxidoreductase activity, oxidizing metal ions, oxygen as acceptor		0.031261	1	4	CP
GO: Molecular Function	GO:0005229	intracellular calcium activated chloride channel activity		0.031261	1	4	ANO1
GO: Molecular Function	GO:0008081	phosphoric diester hydrolase activity		0.034559	3	90	PDE5A,PLCL1,PDE8B
GO: Molecular Function	GO:0005083	small GTPase regulator activity		0.035422	6	307	TBC1D2B,DOCK10,PREX2,FGD6,USP6NL,ARHGEF6
GO: Molecular Function	GO:0008144	drug binding		0.035536	3	91	ABCC9,P2RX1,PYGM
GO: Molecular Function	GO:0005529	sugar binding		0.03558	5	229	MRC1,CD248,PYGM,PLA2R1,LPHN3
GO: Molecular Function	GO:0004645	phosphorylase activity		0.038923	1	5	PYGM
GO: Molecular Function	GO:0008429	phosphatidylethanolamine binding		0.038923	1	5	MFGE8
GO: Molecular Function	GO:0043522	leucine zipper domain binding		0.038923	1	5	PAWR
GO: Molecular Function	GO:0005165	neurotrophin receptor binding		0.038923	1	5	NGF
GO: Molecular Function	GO:0003956	NAD(P)+-protein-arginine ADP-ribosyltransferase activity		0.038923	1	5	ART3
GO: Molecular Function	GO:0001875	lipopolysaccharide receptor activity		0.038923	1	5	TLR4
GO: Molecular Function	GO:0004957	prostaglandin E receptor activity		0.038923	1	5	PTGER4
GO: Molecular Function	GO:0004945	angiotensin type II receptor activity		0.038923	1	5	AGTR1
GO: Molecular Function	GO:0050840	extracellular matrix binding		0.041661	2	41	ACHE,OLFML2B
GO: Molecular Function	GO:0008083	growth factor activity		0.043725	4	167	CTGF,PTN,NGF,GDF10
GO: Molecular Function	GO:0004180	carboxypeptidase activity		0.045413	2	43	CPM,NAALAD2
GO: Molecular Function	GO:0005539	glycosaminoglycan binding		0.046155	4	170	ADAMTS1,CTGF,PTN,SERPINE2
GO: Molecular Function	GO:0003714	transcription corepressor activity		0.046155	4	170	HDAC9,RYBP,KLF12,PAWR
GO: Molecular Function	GO:0030676	Rac guanyl-nucleotide exchange factor activity		0.046525	1	6	PREX2
GO: Molecular Function	GO:0001595	angiotensin receptor activity		0.046525	1	6	AGTR1
GO: Molecular Function	GO:0033265	choline binding		0.046525	1	6	ACHE
GO: Molecular Function	GO:0061133	endopeptidase activator activity		0.046525	1	6	SFRP2
GO: Molecular Function	GO:0051739	ammonia transmembrane transporter activity		0.046525	1	6	SLC12A2
GO: Biological Process	GO:0009611	response to wounding		0	33	1025	VCL,VCAM1,GUCY1B3,GUCY1A3,GUCY1A2,ANGPT2,HOPX,S1PR3,LYST,HDAC9,ACHE,DGKB,KCNMB1,TLR4,P2RX1,CTGF,CXCL13,EPHA3,PDE5A,ITGA4,PLA2G4A,AFAP1L2,AGTR1,PRKCA,MUSTN1,TRPC6,RTN4RL1,RASGRP2,NGF,MECOM,GATA3,SERPINE2,ATP1B2
GO: Biological Process	GO:0050817	coagulation		0	20	509	VCL,GUCY1B3,GUCY1A3,GUCY1A2,ANGPT2,LYST,DGKB,KCNMB1,TLR4,PSEN2,P2RX1,PDE5A,ITGA4,PLA2G4A,PRKCA,TRPC6,RASGRP2,GATA3,SERPINE2,ATP1B2
GO: Biological Process	GO:0030168	platelet activation		0	14	243	VCL,GUCY1B3,GUCY1A3,GUCY1A2,DGKB,KCNMB1,TLR4,P2RX1,PDE5A,PLA2G4A,PRKCA,TRPC6,RASGRP2,SERPINE2
GO: Biological Process	GO:0042060	wound healing		0	21	612	VCL,GUCY1B3,GUCY1A3,GUCY1A2,ANGPT2,HOPX,LYST,DGKB,KCNMB1,TLR4,P2RX1,PDE5A,ITGA4,PLA2G4A,PRKCA,MUSTN1,TRPC6,RASGRP2,GATA3,SERPINE2,ATP1B2
GO: Biological Process	GO:0007596	blood coagulation		0	19	506	VCL,GUCY1B3,GUCY1A3,GUCY1A2,ANGPT2,LYST,DGKB,KCNMB1,TLR4,P2RX1,PDE5A,ITGA4,PLA2G4A,PRKCA,TRPC6,RASGRP2,GATA3,SERPINE2,ATP1B2
GO: Biological Process	GO:0040011	locomotion		0	28	1071	VCL,VCAM1,ANGPT2,MYH11,NRP2,LYST,HDAC9,MYL9,ZEB2,RAP2A,PDGFRB,APBB2,PSEN2,CTGF,CXCL13,ITGA4,ARID5B,AGTR1,SFRP2,PRKCA,TRPC6,TRPC4,TRPC1,TNS3,ETS1,NR2F1,SERPINE2,ATP1B2
GO: Biological Process	GO:0007599	hemostasis		0	19	510	VCL,GUCY1B3,GUCY1A3,GUCY1A2,ANGPT2,LYST,DGKB,KCNMB1,TLR4,P2RX1,PDE5A,ITGA4,PLA2G4A,PRKCA,TRPC6,RASGRP2,GATA3,SERPINE2,ATP1B2
GO: Biological Process	GO:0050878	regulation of body fluid levels		0	20	591	VCL,GUCY1B3,GUCY1A3,GUCY1A2,ANGPT2,LYST,DGKB,KCNMB1,TLR4,P2RX1,PDE5A,ITGA4,PLA2G4A,PRKCA,TRPC6,RASGRP2,TRPC1,GATA3,SERPINE2,ATP1B2
GO: Biological Process	GO:0001775	cell activation		0	22	719	VCL,VCAM1,GUCY1B3,GUCY1A3,GUCY1A2,LYST,HDAC9,IL2RG,DGKB,KCNMB1,TLR4,PSEN2,P2RX1,CTGF,PDE5A,ITGA4,PLA2G4A,PRKCA,TRPC6,RASGRP2,PAWR,SERPINE2
GO: Biological Process	GO:0006936	muscle contraction		0	13	242	VCL,GUCY1A3,MYH11,GJA5,MYL9,MYOM1,SNTB1,GNAO1,PSEN2,P2RX1,CTGF,PRKCA,DES
GO: Biological Process	GO:0016477	cell migration		0	21	671	VCL,VCAM1,ANGPT2,NRP2,LYST,HDAC9,ZEB2,RAP2A,PDGFRB,APBB2,CTGF,ITGA4,ARID5B,AGTR1,SFRP2,PRKCA,TNS3,ETS1,NR2F1,SERPINE2,ATP1B2
GO: Biological Process	GO:0051239	regulation of multicellular organismal process		0	32	1453	GUCY1A3,ANGPT2,HOPX,S1PR3,HDAC9,ACHE,IL2RG,PTGER4,TLR4,ADAMTS1,MYL9,RAP2A,PDGFRB,GNAO1,PSEN2,P2RX1,PLN,CTGF,PDE5A,PLA2G4A,AFAP1L2,AGTR1,SFRP2,PRKCA,LRRC17,NGF,GDF10,MBNL3,ETS1,DES,GATA3,SERPINE2
GO: Biological Process	GO:0003012	muscle system process		0	13	262	VCL,GUCY1A3,MYH11,GJA5,MYL9,MYOM1,SNTB1,GNAO1,PSEN2,P2RX1,CTGF,PRKCA,DES
GO: Biological Process	GO:0051674	localization of cell		0	21	714	VCL,VCAM1,ANGPT2,NRP2,LYST,HDAC9,ZEB2,RAP2A,PDGFRB,APBB2,CTGF,ITGA4,ARID5B,AGTR1,SFRP2,PRKCA,TNS3,ETS1,NR2F1,SERPINE2,ATP1B2
GO: Biological Process	GO:0048870	cell motility		0	21	714	VCL,VCAM1,ANGPT2,NRP2,LYST,HDAC9,ZEB2,RAP2A,PDGFRB,APBB2,CTGF,ITGA4,ARID5B,AGTR1,SFRP2,PRKCA,TNS3,ETS1,NR2F1,SERPINE2,ATP1B2
GO: Biological Process	GO:0044057	regulation of system process		0	16	427	GUCY1A3,HOPX,ACHE,TLR4,MYL9,GNAO1,PSEN2,P2RX1,PLN,CTGF,PDE5A,AGTR1,PRKCA,NGF,DES,SERPINE2
GO: Biological Process	GO:0008015	blood circulation		0.000001	13	314	GUCY1B3,GUCY1A3,HOPX,NCF2,GNAO1,PSEN2,P2RX1,PLN,CTGF,PDE5A,AGTR1,PRKCA,DES
GO: Biological Process	GO:0003013	circulatory system process		0.000002	13	315	GUCY1B3,GUCY1A3,HOPX,NCF2,GNAO1,PSEN2,P2RX1,PLN,CTGF,PDE5A,AGTR1,PRKCA,DES
GO: Biological Process	GO:0006928	cellular component movement		0.000002	21	811	VCL,VCAM1,ANGPT2,NRP2,LYST,HDAC9,ZEB2,RAP2A,PDGFRB,APBB2,CTGF,ITGA4,ARID5B,AGTR1,SFRP2,PRKCA,TNS3,ETS1,NR2F1,SERPINE2,ATP1B2
GO: Biological Process	GO:0060047	heart contraction		0.000005	8	120	HOPX,GNAO1,PSEN2,PLN,CTGF,PDE5A,PRKCA,DES
GO: Biological Process	GO:0003015	heart process		0.000005	8	120	HOPX,GNAO1,PSEN2,PLN,CTGF,PDE5A,PRKCA,DES
GO: Biological Process	GO:0006954	inflammatory response		0.000006	14	413	VCAM1,S1PR3,HDAC9,TLR4,P2RX1,CXCL13,EPHA3,PDE5A,PLA2G4A,AFAP1L2,AGTR1,PRKCA,NGF,MECOM
GO: Biological Process	GO:0007167	enzyme linked receptor protein signaling pathway		0.000006	20	800	ANGPT2,ITGA8,NRP2,PDGFRB,PSEN2,CTGF,SH3KBP1,EPHA3,ADAM12,ARID5B,AFAP1L2,SFRP2,PRKCA,PTN,SHC3,NGF,PRKAB2,GDF10,MECOM,ARHGEF6
GO: Biological Process	GO:0007507	heart development		0.000006	12	305	VCAM1,HOPX,MYH11,NRP2,HDAC9,GJA5,ADAMTS1,FHL2,PLN,ITGA4,SFRP2,MECOM
GO: Biological Process	GO:0072359	circulatory system development		0.000008	17	610	VCAM1,ANGPT2,HOPX,MYH11,NRP2,HDAC9,GJA5,ADAMTS1,FHL2,PLN,CTGF,ITGA4,AGTR1,SFRP2,MFGE8,ETS1,MECOM
GO: Biological Process	GO:0072358	cardiovascular system development		0.000008	17	610	VCAM1,ANGPT2,HOPX,MYH11,NRP2,HDAC9,GJA5,ADAMTS1,FHL2,PLN,CTGF,ITGA4,AGTR1,SFRP2,MFGE8,ETS1,MECOM
GO: Biological Process	GO:0006952	defense response		0.000011	21	906	VCAM1,IL1RL2,S1PR3,TRIM56,LYST,HDAC9,TLR4,NCF2,ABCC9,P2RX1,CXCL13,EPHA3,PDE5A,PLA2G4A,AFAP1L2,AGTR1,PRKCA,NGF,MECOM,GATA3,HLA-B
GO: Biological Process	GO:0009888	tissue development		0.000013	23	1071	VCL,ANGPT2,HOPX,MYH11,SNAI2,NRP2,HDAC9,ZEB2,PDGFRB,PSEN2,FHL2,PLN,CTGF,PLA2G4A,ARID5B,AGTR1,SFRP2,PRKCA,MUSTN1,PTN,MBNL3,MECOM,SERPINE2
GO: Biological Process	GO:0030001	metal ion transport		0.000014	17	640	CP,KCNMB1,SLC12A2,CACNA2D1,GNAO1,PSEN2,ABCC9,P2RX1,PLN,CTGF,KCNRG,TRPC6,TRPC4,TRPC1,KCNQ5,SERPINE2,ATP1B2
GO: Biological Process	GO:0008016	regulation of heart contraction		0.000014	7	99	HOPX,GNAO1,PLN,CTGF,PDE5A,PRKCA,DES
GO: Biological Process	GO:0009719	response to endogenous stimulus		0.000016	18	714	HDAC9,TLR4,HCAR1,NCF2,GNAO1,FHL2,CTGF,PDE5A,PLA2G4A,AGTR1,MFGE8,PRKCA,SHC3,NGF,PRKAB2,GDF10,GATA3,NR2F1
GO: Biological Process	GO:0001503	ossification		0.000016	10	230	SNAI2,ACHE,PTGER4,FHL2,CTGF,PLA2G4A,SFRP2,PTN,LRRC17,GDF10
GO: Biological Process	GO:0032879	regulation of localization		0.000019	24	1174	VCL,ANGPT2,HDAC9,ACHE,TLR4,CACNA2D1,RAP2A,PDGFRB,GNAO1,P2RX1,PLN,PLA2G4A,KCNRG,AGTR1,SFRP2,MFGE8,PRKCA,NGF,TRPC4,TRPC1,ETS1,KCNQ5,PDE8B,SERPINE2
GO: Biological Process	GO:0010942	positive regulation of cell death		0.000021	16	591	LYST,TLR4,DAPK2,NCF2,APBB2,PSEN2,CASP4,CTGF,PDE5A,PLA2G4A,SFRP2,PRKCA,PAWR,NGF,ETS1,ARHGEF6
GO: Biological Process	GO:0007155	cell adhesion		0.000025	20	884	VCL,VCAM1,PCDH18,ANGPT2,ITGA8,NRP2,ACHE,RAPH1,PCDH12,LMO7,MCAM,CTGF,ITGA4,ADAM12,SFRP2,MFGE8,ADAM22,SERPINE2,SERPINI1,ATP1B2
GO: Biological Process	GO:0022610	biological adhesion		0.000025	20	884	VCL,VCAM1,PCDH18,ANGPT2,ITGA8,NRP2,ACHE,RAPH1,PCDH12,LMO7,MCAM,CTGF,ITGA4,ADAM12,SFRP2,MFGE8,ADAM22,SERPINE2,SERPINI1,ATP1B2
GO: Biological Process	GO:0009605	response to external stimulus		0.000028	23	1123	VCAM1,ANGPT2,HOPX,MYH11,NRP2,LYST,SLC12A2,TLR4,MYL9,PDGFRB,APBB2,CXCL13,PDE5A,PLA2G4A,AGTR1,SFRP2,PRKCA,TRPC6,NGF,TRPC4,TRPC1,MECOM,SERPINE2
GO: Biological Process	GO:0010033	response to organic substance		0.00003	24	1206	ANGPT2,NRP2,TRIM56,HDAC9,TLR4,HCAR1,NCF2,GNAO1,FHL2,P2RX1,CTGF,EPHA3,PYGM,PDE5A,PLA2G4A,AGTR1,MFGE8,PRKCA,SHC3,NGF,PRKAB2,GDF10,GATA3,NR2F1
GO: Biological Process	GO:0048545	response to steroid hormone stimulus		0.000033	11	303	TLR4,HCAR1,CTGF,PDE5A,PLA2G4A,AGTR1,MFGE8,PRKCA,NGF,GATA3,NR2F1
GO: Biological Process	GO:0006812	cation transport		0.000034	18	756	CP,KCNMB1,SLC12A2,CACNA2D1,GNAO1,PSEN2,ABCC9,P2RX1,PLN,CTGF,KCNRG,TRPC6,PRKAB2,TRPC4,TRPC1,KCNQ5,SERPINE2,ATP1B2
GO: Biological Process	GO:0043065	positive regulation of apoptosis		0.000058	15	575	LYST,TLR4,DAPK2,NCF2,APBB2,PSEN2,CASP4,PDE5A,PLA2G4A,SFRP2,PRKCA,PAWR,NGF,ETS1,ARHGEF6
GO: Biological Process	GO:0009725	response to hormone stimulus		0.000058	16	644	HDAC9,TLR4,HCAR1,NCF2,FHL2,CTGF,PDE5A,PLA2G4A,AGTR1,MFGE8,PRKCA,SHC3,NGF,PRKAB2,GATA3,NR2F1
GO: Biological Process	GO:0043068	positive regulation of programmed cell death		0.000063	15	579	LYST,TLR4,DAPK2,NCF2,APBB2,PSEN2,CASP4,PDE5A,PLA2G4A,SFRP2,PRKCA,PAWR,NGF,ETS1,ARHGEF6
GO: Biological Process	GO:0007169	transmembrane receptor protein tyrosine kinase signaling pathway		0.000074	15	588	ANGPT2,NRP2,PDGFRB,PSEN2,CTGF,SH3KBP1,EPHA3,ADAM12,ARID5B,AFAP1L2,PRKCA,SHC3,NGF,PRKAB2,ARHGEF6
GO: Biological Process	GO:0006816	calcium ion transport		0.000098	9	230	CACNA2D1,GNAO1,PSEN2,P2RX1,PLN,CTGF,TRPC6,TRPC4,TRPC1
GO: Biological Process	GO:0030198	extracellular matrix organization		0.000101	7	134	ITGA8,MYH11,APBB2,CTGF,OLFML2B,SFRP2,ETS1
GO: Biological Process	GO:0043062	extracellular structure organization		0.000112	9	234	ITGA8,MYH11,ACHE,APBB2,CTGF,OLFML2B,SFRP2,PRKCA,ETS1
GO: Biological Process	GO:0050790	regulation of catalytic activity		0.000114	26	1485	S1PR3,TBC1D2B,PTGER4,DGKB,TLR4,RGS4,ZEB2,DOCK10,GNAO1,PSEN2,NOSTRIN,P2RX1,PLN,CTGF,PREX2,AFAP1L2,AGTR1,SFRP2,PRKCA,RASGRP2,FGD6,NGF,USP6NL,ARHGEF6,SERPINE2,SERPINI1
GO: Biological Process	GO:0050729	positive regulation of inflammatory response		0.000116	5	60	TLR4,PDE5A,PLA2G4A,AGTR1,PRKCA
GO: Biological Process	GO:0007610	behavior		0.000117	13	476	ANGPT2,ITGA8,GNAO1,PSEN2,PDE5A,AGTR1,PLCL1,PRKCA,PTN,SHC3,ADAM22,NGF,SERPINE2
GO: Biological Process	GO:0006811	ion transport		0.000123	20	992	CP,KCNMB1,SLC12A2,CACNA2D1,GNAO1,PSEN2,ABCC9,P2RX1,PLN,CTGF,ANO1,KCNRG,TRPC6,PRKAB2,TRPC4,TRPC1,KCNQ5,FAM38B,SERPINE2,ATP1B2
GO: Biological Process	GO:0023051	regulation of signaling		0.000126	25	1408	ITGA8,ACHE,TBC1D2B,RGS2,TLR4,RGS4,ZEB2,RAP2A,PSEN2,RGS5,PREX2,SH3KBP1,AFAP1L2,AGTR1,SFRP2,DKK2,PRKCA,RASGRP2,PAWR,FGD6,NGF,MECOM,USP6NL,ARHGEF6,SERPINE2
GO: Biological Process	GO:0048468	cell development		0.000133	23	1243	ANGPT2,MYH11,NRP2,HDAC9,ACHE,MYL9,ZEB2,PCDH12,RAP2A,APBB2,GNAO1,FHL2,ARID5B,SFRP2,PRKCA,TRPC6,RTN4RL1,ADAM22,NGF,TRPC4,TRPC1,MBNL3,SERPINE2
GO: Biological Process	GO:0030030	cell projection organization		0.000156	17	776	VCL,ITGA8,MYH11,NRP2,ACHE,MYL9,RAP2A,APBB2,GNAO1,PRKCA,TRPC6,RTN4RL1,FGD6,NGF,TRPC4,TRPC1,SERPINE2
GO: Biological Process	GO:0007611	learning or memory		0.000158	7	144	ITGA8,PSEN2,PDE5A,PRKCA,PTN,SHC3,NGF
GO: Biological Process	GO:0010959	regulation of metal ion transport		0.000165	7	145	CACNA2D1,GNAO1,P2RX1,PLN,TRPC4,TRPC1,SERPINE2
GO: Biological Process	GO:0010648	negative regulation of cell communication		0.00018	12	431	ACHE,RGS2,TLR4,RGS4,RGS5,SH3KBP1,SFRP2,DKK2,PRKCA,PAWR,MECOM,SERPINE2
GO: Biological Process	GO:0007417	central nervous system development		0.0002	14	572	PCDH18,ITGA8,ZEB2,GNAO1,PSEN2,PRKCA,RCAN2,SHC3,ADAM22,GDF10,MECOM,NR2F1,SERPINE2,SERPINI1
GO: Biological Process	GO:0042127	regulation of cell proliferation		0.000231	20	1040	VCAM1,FRK,S1PR3,TLR4,ADAMTS1,PDGFRB,CTGF,PLA2G4A,AGTR1,SFRP2,MFGE8,PRKCA,PTN,PAWR,NGF,TNS3,ETS1,MECOM,GATA3,SERPINE2
GO: Biological Process	GO:0051094	positive regulation of developmental process		0.000235	13	511	ANGPT2,HOPX,HDAC9,ACHE,IL2RG,PLA2G4A,AGTR1,SFRP2,PRKCA,NGF,GDF10,ETS1,SERPINE2
GO: Biological Process	GO:0001932	regulation of protein phosphorylation		0.000248	10	319	TLR4,ZEB2,RAP2A,PDGFRB,PSEN2,CTGF,AFAP1L2,SFRP2,PRKCA,NGF
GO: Biological Process	GO:0050890	cognition		0.000249	7	155	ITGA8,PSEN2,PDE5A,PRKCA,PTN,SHC3,NGF
GO: Biological Process	GO:0001649	osteoblast differentiation		0.000253	6	110	SNAI2,ACHE,FHL2,SFRP2,LRRC17,GDF10
GO: Biological Process	GO:0070838	divalent metal ion transport		0.00026	9	262	CACNA2D1,GNAO1,PSEN2,P2RX1,PLN,CTGF,TRPC6,TRPC4,TRPC1
GO: Biological Process	GO:0072511	divalent inorganic cation transport		0.000291	9	266	CACNA2D1,GNAO1,PSEN2,P2RX1,PLN,CTGF,TRPC6,TRPC4,TRPC1
GO: Biological Process	GO:0009968	negative regulation of signal transduction		0.000329	11	394	RGS2,TLR4,RGS4,RGS5,SH3KBP1,SFRP2,DKK2,PRKCA,PAWR,MECOM,SERPINE2
GO: Biological Process	GO:0051924	regulation of calcium ion transport		0.000337	6	116	CACNA2D1,GNAO1,P2RX1,PLN,TRPC4,TRPC1
GO: Biological Process	GO:0023057	negative regulation of signaling		0.000343	11	396	RGS2,TLR4,RGS4,RGS5,SH3KBP1,SFRP2,DKK2,PRKCA,PAWR,MECOM,SERPINE2
GO: Biological Process	GO:0046068	cGMP metabolic process		0.000345	4	42	GUCY1B3,GUCY1A3,GUCY1A2,PDE5A
GO: Biological Process	GO:0043067	regulation of programmed cell death		0.000348	21	1157	SNAI2,LYST,TLR4,DAPK2,PDGFRB,NCF2,APBB2,PSEN2,CASP4,P2RX1,CTGF,PDE5A,PLA2G4A,AGTR1,SFRP2,PRKCA,PAWR,NGF,ETS1,MECOM,ARHGEF6
GO: Biological Process	GO:0009612	response to mechanical stimulus		0.000377	5	77	ANGPT2,SLC12A2,PRKCA,NGF,SERPINE2
GO: Biological Process	GO:0048583	regulation of response to stimulus		0.000433	17	847	VCAM1,ANGPT2,HOPX,TLR4,ZEB2,RAP2A,PSEN2,PDE5A,ITGA4,PLA2G4A,AGTR1,SFRP2,PRKCA,PAWR,MECOM,SERPINE2,HLA-B
GO: Biological Process	GO:2000026	regulation of multicellular organismal development		0.000438	17	848	ANGPT2,HOPX,HDAC9,ACHE,IL2RG,TLR4,ADAMTS1,RAP2A,PLA2G4A,AGTR1,SFRP2,PRKCA,LRRC17,NGF,MBNL3,ETS1,SERPINE2
GO: Biological Process	GO:0042982	amyloid precursor protein metabolic process		0.00044	3	19	ACHE,PSEN2,PAWR
GO: Biological Process	GO:0042330	taxis		0.000442	13	546	ANGPT2,MYH11,NRP2,LYST,MYL9,PDGFRB,APBB2,CXCL13,AGTR1,PRKCA,TRPC6,TRPC4,TRPC1
GO: Biological Process	GO:0006935	chemotaxis		0.000442	13	546	ANGPT2,MYH11,NRP2,LYST,MYL9,PDGFRB,APBB2,CXCL13,AGTR1,PRKCA,TRPC6,TRPC4,TRPC1
GO: Biological Process	GO:0010941	regulation of cell death		0.000446	21	1179	SNAI2,LYST,TLR4,DAPK2,PDGFRB,NCF2,APBB2,PSEN2,CASP4,P2RX1,CTGF,PDE5A,PLA2G4A,AGTR1,SFRP2,PRKCA,PAWR,NGF,ETS1,MECOM,ARHGEF6
GO: Biological Process	GO:0051704	multi-organism process		0.00046	18	932	VCAM1,GUCY1A3,ANGPT2,TRIM56,LYST,IL2RG,TLR4,NCF2,ABCC9,P2RX1,EPHA3,PDE5A,PLA2G4A,MFGE8,NGF,MECOM,SERPINE2,HLA-B
GO: Biological Process	GO:0048646	anatomical structure formation involved in morphogenesis		0.000466	14	622	ANGPT2,HOPX,MYH11,HDAC9,ADAMTS1,ZEB2,PSEN2,FHL2,CTGF,ADAM12,SFRP2,MFGE8,ETS1,GATA3
GO: Biological Process	GO:0031175	neuron projection development		0.000489	14	625	MYH11,NRP2,ACHE,MYL9,RAP2A,APBB2,GNAO1,PRKCA,TRPC6,RTN4RL1,NGF,TRPC4,TRPC1,SERPINE2
GO: Biological Process	GO:0022603	regulation of anatomical structure morphogenesis		0.000549	10	353	ANGPT2,HOPX,HDAC9,ACHE,ADAMTS1,RAP2A,AGTR1,SFRP2,NGF,ETS1
GO: Biological Process	GO:0070482	response to oxygen levels		0.000554	7	177	VCAM1,ANGPT2,TLR4,PSEN2,CTGF,PYGM,PDE5A
GO: Biological Process	GO:0048666	neuron development		0.000607	15	715	MYH11,NRP2,ACHE,MYL9,PCDH12,RAP2A,APBB2,GNAO1,PRKCA,TRPC6,RTN4RL1,NGF,TRPC4,TRPC1,SERPINE2
GO: Biological Process	GO:0007229	integrin-mediated signaling pathway		0.000627	5	86	ITGA8,ADAMTS1,CTGF,ITGA4,ADAMTS5
GO: Biological Process	GO:0016337	cell-cell adhesion		0.000667	10	362	VCL,VCAM1,PCDH18,ITGA8,PCDH12,LMO7,MCAM,CTGF,ITGA4,SERPINE2
GO: Biological Process	GO:0002026	regulation of the force of heart contraction		0.000686	3	22	PLN,PDE5A,PRKCA
GO: Biological Process	GO:0008284	positive regulation of cell proliferation		0.000716	13	575	VCAM1,S1PR3,TLR4,PDGFRB,CTGF,PLA2G4A,SFRP2,MFGE8,PRKCA,PTN,NGF,TNS3,ETS1
GO: Biological Process	GO:0009966	regulation of signal transduction		0.000716	23	1399	ITGA8,TBC1D2B,RGS2,TLR4,RGS4,ZEB2,RAP2A,PSEN2,RGS5,PREX2,SH3KBP1,AFAP1L2,SFRP2,DKK2,PRKCA,RASGRP2,PAWR,FGD6,NGF,MECOM,USP6NL,ARHGEF6,SERPINE2
GO: Biological Process	GO:0043627	response to estrogen stimulus		0.000725	6	134	HCAR1,CTGF,AGTR1,MFGE8,PRKCA,GATA3
GO: Biological Process	GO:0009187	cyclic nucleotide metabolic process		0.000767	7	187	GUCY1B3,GUCY1A3,GUCY1A2,S1PR3,PTGER4,PDE5A,PDE8B
GO: Biological Process	GO:0001934	positive regulation of protein phosphorylation		0.000767	7	187	TLR4,RAP2A,CTGF,AFAP1L2,SFRP2,PRKCA,NGF
GO: Biological Process	GO:0006937	regulation of muscle contraction		0.000772	5	90	GUCY1A3,MYL9,P2RX1,CTGF,PRKCA
GO: Biological Process	GO:0008283	cell proliferation		0.000782	23	1408	VCAM1,FRK,S1PR3,ACHE,TLR4,ADAMTS1,ZEB2,PDGFRB,CTGF,PLA2G4A,AGTR1,SFRP2,MFGE8,PRKCA,PTN,LRRC17,PAWR,NGF,TNS3,ETS1,MECOM,GATA3,SERPINE2
GO: Biological Process	GO:0042981	regulation of apoptosis		0.000786	20	1145	SNAI2,LYST,TLR4,DAPK2,PDGFRB,NCF2,APBB2,PSEN2,CASP4,P2RX1,CTGF,PDE5A,PLA2G4A,AGTR1,SFRP2,PRKCA,PAWR,NGF,ETS1,ARHGEF6
GO: Biological Process	GO:0007265	Ras protein signal transduction		0.000856	10	374	TBC1D2B,RAP2A,PREX2,AGTR1,SHC3,RASGRP2,FGD6,NGF,USP6NL,ARHGEF6
GO: Biological Process	GO:0001822	kidney development		0.000878	6	139	ITGA8,ADAMTS1,PDGFRB,ARID5B,AGTR1,GATA3
GO: Biological Process	GO:0060710	chorio-allantoic fusion		0.000929	2	6	VCAM1,ITGA4
GO: Biological Process	GO:0051049	regulation of transport		0.000952	17	909	ACHE,TLR4,CACNA2D1,GNAO1,P2RX1,PLN,PLA2G4A,KCNRG,AGTR1,MFGE8,PRKCA,NGF,TRPC4,TRPC1,KCNQ5,PDE8B,SERPINE2
GO: Biological Process	GO:0043269	regulation of ion transport		0.000979	9	315	CACNA2D1,GNAO1,P2RX1,PLN,KCNRG,TRPC4,TRPC1,KCNQ5,SERPINE2
GO: Biological Process	GO:0051240	positive regulation of multicellular organismal process		0.001005	10	382	TLR4,PDGFRB,PSEN2,CTGF,PDE5A,PLA2G4A,AFAP1L2,AGTR1,GATA3,SERPINE2
GO: Biological Process	GO:0007157	heterophilic cell-cell adhesion		0.001007	3	25	VCAM1,MCAM,ITGA4
GO: Biological Process	GO:0048812	neuron projection morphogenesis		0.001012	12	523	MYH11,NRP2,ACHE,MYL9,RAP2A,APBB2,PRKCA,TRPC6,RTN4RL1,NGF,TRPC4,TRPC1
GO: Biological Process	GO:0072001	renal system development		0.001017	6	143	ITGA8,ADAMTS1,PDGFRB,ARID5B,AGTR1,GATA3
GO: Biological Process	GO:0048667	cell morphogenesis involved in neuron differentiation		0.001045	12	525	MYH11,NRP2,ACHE,MYL9,RAP2A,APBB2,PRKCA,TRPC6,RTN4RL1,NGF,TRPC4,TRPC1
GO: Biological Process	GO:0042592	homeostatic process		0.001051	19	1086	CP,S1PR3,LYST,SLC12A2,TLR4,PDGFRB,P2RX1,PLN,CXCL13,EPHA3,PYGM,PLA2G4A,AGTR1,PRKCA,TRPC6,ADAM22,TRPC1,ETS1,MECOM
GO: Biological Process	GO:0032496	response to lipopolysaccharide		0.001055	6	144	TLR4,NCF2,EPHA3,PDE5A,PLA2G4A,NGF
GO: Biological Process	GO:0048534	hemopoietic or lymphoid organ development		0.001119	11	457	VCAM1,HDAC9,IL2RG,TLR4,PSEN2,CXCL13,ITGA4,SFRP2,LRRC17,ETS1,MECOM
GO: Biological Process	GO:0006874	cellular calcium ion homeostasis		0.00114	8	259	S1PR3,PLN,CXCL13,PYGM,AGTR1,PRKCA,TRPC6,TRPC1
GO: Biological Process	GO:0040012	regulation of locomotion		0.001141	9	322	VCL,ANGPT2,HDAC9,RAP2A,PDGFRB,SFRP2,PRKCA,ETS1,SERPINE2
GO: Biological Process	GO:0000904	cell morphogenesis involved in differentiation		0.001155	13	606	MYH11,NRP2,ACHE,MYL9,RAP2A,APBB2,SFRP2,PRKCA,TRPC6,RTN4RL1,NGF,TRPC4,TRPC1
GO: Biological Process	GO:0006915	apoptosis		0.001172	23	1451	SNAI2,LYST,TLR4,DAPK2,PDGFRB,NCF2,APBB2,PSEN2,CASP4,P2RX1,CTGF,SH3KBP1,RYBP,PDE5A,PLA2G4A,AGTR1,SFRP2,PRKCA,PAWR,NGF,ETS1,MECOM,ARHGEF6
GO: Biological Process	GO:0007254	JNK cascade		0.001173	6	147	TLR4,ZEB2,RAP2A,SFRP2,MECOM,ARHGEF6
GO: Biological Process	GO:0045766	positive regulation of angiogenesis		0.001183	4	58	ANGPT2,HDAC9,SFRP2,ETS1
GO: Biological Process	GO:0007173	epidermal growth factor receptor signaling pathway		0.001186	5	99	PSEN2,SH3KBP1,ADAM12,AFAP1L2,SHC3
GO: Biological Process	GO:0050793	regulation of developmental process		0.001203	18	1013	ANGPT2,HOPX,HDAC9,ACHE,IL2RG,TLR4,ADAMTS1,RAP2A,PLA2G4A,AGTR1,SFRP2,PRKCA,LRRC17,NGF,GDF10,MBNL3,ETS1,SERPINE2
GO: Biological Process	GO:0051707	response to other organism		0.001243	11	463	GUCY1A3,TRIM56,LYST,TLR4,NCF2,ABCC9,EPHA3,PDE5A,PLA2G4A,NGF,MECOM
GO: Biological Process	GO:0032101	regulation of response to external stimulus		0.001288	8	264	ANGPT2,HOPX,TLR4,PDE5A,PLA2G4A,AGTR1,PRKCA,SERPINE2
GO: Biological Process	GO:0042327	positive regulation of phosphorylation		0.001309	7	205	TLR4,RAP2A,CTGF,AFAP1L2,SFRP2,PRKCA,NGF
GO: Biological Process	GO:0055074	calcium ion homeostasis		0.001319	8	265	S1PR3,PLN,CXCL13,PYGM,AGTR1,PRKCA,TRPC6,TRPC1
GO: Biological Process	GO:0012501	programmed cell death		0.001331	23	1465	SNAI2,LYST,TLR4,DAPK2,PDGFRB,NCF2,APBB2,PSEN2,CASP4,P2RX1,CTGF,SH3KBP1,RYBP,PDE5A,PLA2G4A,AGTR1,SFRP2,PRKCA,PAWR,NGF,ETS1,MECOM,ARHGEF6
GO: Biological Process	GO:0007613	memory		0.001429	4	61	ITGA8,PSEN2,PDE5A,NGF
GO: Biological Process	GO:0045937	positive regulation of phosphate metabolic process		0.001463	7	209	TLR4,RAP2A,CTGF,AFAP1L2,SFRP2,PRKCA,NGF
GO: Biological Process	GO:0010562	positive regulation of phosphorus metabolic process		0.001463	7	209	TLR4,RAP2A,CTGF,AFAP1L2,SFRP2,PRKCA,NGF
GO: Biological Process	GO:0090257	regulation of muscle system process		0.001477	5	104	GUCY1A3,MYL9,P2RX1,CTGF,PRKCA
GO: Biological Process	GO:0072503	cellular divalent inorganic cation homeostasis		0.001556	8	272	S1PR3,PLN,CXCL13,PYGM,AGTR1,PRKCA,TRPC6,TRPC1
GO: Biological Process	GO:0006182	cGMP biosynthetic process		0.001564	3	29	GUCY1B3,GUCY1A3,GUCY1A2
GO: Biological Process	GO:0042113	B cell activation		0.00159	6	156	VCAM1,HDAC9,IL2RG,TLR4,ITGA4,PAWR
GO: Biological Process	GO:0046328	regulation of JNK cascade		0.001675	5	107	TLR4,ZEB2,RAP2A,SFRP2,MECOM
GO: Biological Process	GO:0007409	axonogenesis		0.001709	11	482	MYH11,NRP2,ACHE,MYL9,APBB2,PRKCA,TRPC6,RTN4RL1,NGF,TRPC4,TRPC1
GO: Biological Process	GO:0030828	positive regulation of cGMP biosynthetic process		0.001717	2	8	GUCY1A3,GUCY1A2
GO: Biological Process	GO:0006875	cellular metal ion homeostasis		0.001763	9	343	CP,S1PR3,PLN,CXCL13,PYGM,AGTR1,PRKCA,TRPC6,TRPC1
GO: Biological Process	GO:0072507	divalent inorganic cation homeostasis		0.001784	8	278	S1PR3,PLN,CXCL13,PYGM,AGTR1,PRKCA,TRPC6,TRPC1
GO: Biological Process	GO:0002237	response to molecule of bacterial origin		0.001808	6	160	TLR4,NCF2,EPHA3,PDE5A,PLA2G4A,NGF
GO: Biological Process	GO:0002520	immune system development		0.001824	11	486	VCAM1,HDAC9,IL2RG,TLR4,PSEN2,CXCL13,ITGA4,SFRP2,LRRC17,ETS1,MECOM
GO: Biological Process	GO:0048858	cell projection morphogenesis		0.001913	12	564	MYH11,NRP2,ACHE,MYL9,RAP2A,APBB2,PRKCA,TRPC6,RTN4RL1,NGF,TRPC4,TRPC1
GO: Biological Process	GO:0051146	striated muscle cell differentiation		0.001926	6	162	HOPX,MYH11,HDAC9,FHL2,ADAM12,MBNL3
GO: Biological Process	GO:0009617	response to bacterium		0.001951	8	282	LYST,TLR4,NCF2,EPHA3,PDE5A,PLA2G4A,NGF,MECOM
GO: Biological Process	GO:0032990	cell part morphogenesis		0.002088	12	570	MYH11,NRP2,ACHE,MYL9,RAP2A,APBB2,PRKCA,TRPC6,RTN4RL1,NGF,TRPC4,TRPC1
GO: Biological Process	GO:0009123	nucleoside monophosphate metabolic process		0.002114	7	223	GUCY1B3,GUCY1A3,GUCY1A2,S1PR3,PTGER4,PDE5A,PDE8B
GO: Biological Process	GO:0032103	positive regulation of response to external stimulus		0.002129	5	113	TLR4,PDE5A,PLA2G4A,AGTR1,PRKCA
GO: Biological Process	GO:0045765	regulation of angiogenesis		0.002129	5	113	ANGPT2,HDAC9,ADAMTS1,SFRP2,ETS1
GO: Biological Process	GO:0030334	regulation of cell migration		0.002129	8	286	VCL,ANGPT2,HDAC9,RAP2A,PDGFRB,SFRP2,ETS1,SERPINE2
GO: Biological Process	GO:0055065	metal ion homeostasis		0.002184	9	354	CP,S1PR3,PLN,CXCL13,PYGM,AGTR1,PRKCA,TRPC6,TRPC1
GO: Biological Process	GO:0031954	positive regulation of protein autophosphorylation		0.002196	2	9	RAP2A,NGF
GO: Biological Process	GO:0071425	hemopoietic stem cell proliferation		0.002196	2	9	SFRP2,MECOM
GO: Biological Process	GO:0080134	regulation of response to stress		0.002275	11	500	HOPX,TLR4,ZEB2,RAP2A,PDE5A,PLA2G4A,AGTR1,SFRP2,PRKCA,MECOM,SERPINE2
GO: Biological Process	GO:0030097	hemopoiesis		0.00229	10	427	VCAM1,HDAC9,IL2RG,TLR4,PSEN2,ITGA4,SFRP2,LRRC17,ETS1,MECOM
GO: Biological Process	GO:0001666	response to hypoxia		0.002312	6	168	VCAM1,ANGPT2,TLR4,PSEN2,PYGM,PDE5A
GO: Biological Process	GO:2000145	regulation of cell motility		0.00232	8	290	VCL,ANGPT2,HDAC9,RAP2A,PDGFRB,SFRP2,ETS1,SERPINE2
GO: Biological Process	GO:0070588	calcium ion transmembrane transport		0.002375	4	70	CACNA2D1,TRPC6,TRPC4,TRPC1
GO: Biological Process	GO:0070302	regulation of stress-activated protein kinase signaling cascade		0.002478	5	117	TLR4,ZEB2,RAP2A,SFRP2,MECOM
GO: Biological Process	GO:0048286	lung alveolus development		0.002487	3	34	HOPX,PSEN2,TNS3
GO: Biological Process	GO:0002376	immune system process		0.002612	22	1450	VCAM1,IL1RL2,ANGPT2,TRIM56,LYST,HDAC9,IL2RG,PTGER4,TLR4,NCF2,PSEN2,ABCC9,CXCL13,ITGA4,SFRP2,PRKCA,LRRC17,PAWR,ETS1,MECOM,HLA-B,ATP1B2
GO: Biological Process	GO:0007267	cell-cell signaling		0.002681	17	1002	SNAI2,ACHE,NAALAD2,KCNMB1,GJA5,PSEN2,P2RX1,SH3KBP1,CXCL13,SFRP2,PRKCA,SHC3,NGF,TRPC4,KCNQ5,PDE8B,SERPINE2
GO: Biological Process	GO:0060347	heart trabecula formation		0.00273	2	10	ADAMTS1,FHL2
GO: Biological Process	GO:0030825	positive regulation of cGMP metabolic process		0.00273	2	10	GUCY1A3,GUCY1A2
GO: Biological Process	GO:0042135	neurotransmitter catabolic process		0.00273	2	10	ACHE,NAALAD2
GO: Biological Process	GO:0052572	response to host immune response		0.00273	2	10	GUCY1A3,TLR4
GO: Biological Process	GO:0052564	response to immune response of other organism involved in symbiotic interaction		0.00273	2	10	GUCY1A3,TLR4
GO: Biological Process	GO:0031960	response to corticosteroid stimulus		0.002765	5	120	CTGF,PLA2G4A,AGTR1,PRKCA,NGF
GO: Biological Process	GO:0051336	regulation of hydrolase activity		0.003005	12	596	TBC1D2B,GNAO1,P2RX1,CTGF,AGTR1,SFRP2,PRKCA,FGD6,NGF,USP6NL,SERPINE2,SERPINI1
GO: Biological Process	GO:0022008	neurogenesis		0.00306	17	1015	MYH11,NRP2,ACHE,MYL9,PCDH12,RAP2A,APBB2,GNAO1,PRKCA,TRPC6,RTN4RL1,ADAM22,NGF,TRPC4,TRPC1,NR2F1,SERPINE2
GO: Biological Process	GO:0010646	regulation of cell communication		0.003109	18	1105	ITGA8,ACHE,RGS2,TLR4,RGS4,ZEB2,PSEN2,RGS5,SH3KBP1,AFAP1L2,SFRP2,DKK2,PRKCA,PAWR,NGF,MECOM,PDE8B,SERPINE2
GO: Biological Process	GO:0045595	regulation of cell differentiation		0.003131	14	761	HOPX,HDAC9,ACHE,IL2RG,TLR4,RAP2A,AGTR1,SFRP2,LRRC17,NGF,GDF10,MBNL3,ETS1,SERPINE2
GO: Biological Process	GO:0060711	labyrinthine layer development		0.003173	3	37	VCAM1,PCDH12,ITGA4
GO: Biological Process	GO:0030183	B cell differentiation		0.003203	4	76	VCAM1,HDAC9,IL2RG,ITGA4
GO: Biological Process	GO:0045892	negative regulation of transcription, DNA-dependent		0.00321	11	523	HOPX,SNAI2,HDAC9,NOSTRIN,RYBP,KLF12,ARID5B,SFRP2,PAWR,MECOM,NR2F1
GO: Biological Process	GO:0030826	regulation of cGMP biosynthetic process		0.00332	2	11	GUCY1A3,GUCY1A2
GO: Biological Process	GO:0032757	positive regulation of interleukin-8 production		0.00332	2	11	TLR4,AFAP1L2
GO: Biological Process	GO:0010543	regulation of platelet activation		0.00332	2	11	TLR4,SERPINE2
GO: Biological Process	GO:0061384	heart trabecular morphogenesis		0.00332	2	11	ADAMTS1,FHL2
GO: Biological Process	GO:0030003	cellular cation homeostasis		0.003438	9	379	CP,S1PR3,PLN,CXCL13,PYGM,AGTR1,PRKCA,TRPC6,TRPC1
GO: Biological Process	GO:0051253	negative regulation of RNA metabolic process		0.003549	11	530	HOPX,SNAI2,HDAC9,NOSTRIN,RYBP,KLF12,ARID5B,SFRP2,PAWR,MECOM,NR2F1
GO: Biological Process	GO:0006813	potassium ion transport		0.003724	6	185	KCNMB1,SLC12A2,ABCC9,KCNRG,KCNQ5,ATP1B2
GO: Biological Process	GO:0045597	positive regulation of cell differentiation		0.003746	9	384	HOPX,ACHE,IL2RG,AGTR1,SFRP2,NGF,GDF10,ETS1,SERPINE2
GO: Biological Process	GO:0051270	regulation of cellular component movement		0.003767	8	314	VCL,ANGPT2,HDAC9,RAP2A,PDGFRB,SFRP2,ETS1,SERPINE2
GO: Biological Process	GO:0061061	muscle structure development		0.00381	9	385	HOPX,MYH11,HDAC9,ACHE,FHL2,ADAM12,ARID5B,MBNL3,DES
GO: Biological Process	GO:0001655	urogenital system development		0.003823	6	186	ITGA8,ADAMTS1,PDGFRB,ARID5B,AGTR1,GATA3
GO: Biological Process	GO:0000902	cell morphogenesis		0.003951	13	698	MYH11,NRP2,ACHE,MYL9,RAP2A,APBB2,SFRP2,PRKCA,TRPC6,RTN4RL1,NGF,TRPC4,TRPC1
GO: Biological Process	GO:0051153	regulation of striated muscle cell differentiation		0.003965	3	40	HOPX,HDAC9,MBNL3
GO: Biological Process	GO:0048699	generation of neurons		0.004202	16	959	MYH11,NRP2,ACHE,MYL9,PCDH12,RAP2A,APBB2,GNAO1,PRKCA,TRPC6,RTN4RL1,NGF,TRPC4,TRPC1,NR2F1,SERPINE2
GO: Biological Process	GO:0001568	blood vessel development		0.004213	9	391	ANGPT2,HDAC9,GJA5,ADAMTS1,CTGF,AGTR1,SFRP2,MFGE8,ETS1
GO: Biological Process	GO:0031098	stress-activated protein kinase signaling cascade		0.00424	6	190	TLR4,ZEB2,RAP2A,SFRP2,MECOM,ARHGEF6
GO: Biological Process	GO:0006140	regulation of nucleotide metabolic process		0.004298	8	321	GUCY1A3,GUCY1A2,S1PR3,TBC1D2B,PTGER4,GNAO1,FGD6,USP6NL
GO: Biological Process	GO:0014070	response to organic cyclic compound		0.00435	6	191	ANGPT2,NCF2,GNAO1,CTGF,PRKCA,NGF
GO: Biological Process	GO:0043085	positive regulation of catalytic activity		0.004554	13	710	PTGER4,DGKB,TLR4,ZEB2,GNAO1,PSEN2,P2RX1,CTGF,AFAP1L2,AGTR1,SFRP2,PRKCA,NGF
GO: Biological Process	GO:0035249	synaptic transmission, glutamatergic		0.004554	3	42	P2RX1,SHC3,SERPINE2
GO: Biological Process	GO:0052200	response to host defenses		0.004659	2	13	GUCY1A3,TLR4
GO: Biological Process	GO:0052173	response to defenses of other organism involved in symbiotic interaction		0.004659	2	13	GUCY1A3,TLR4
GO: Biological Process	GO:0075136	response to host		0.004659	2	13	GUCY1A3,TLR4
GO: Biological Process	GO:0006873	cellular ion homeostasis		0.004679	11	550	CP,S1PR3,P2RX1,PLN,CXCL13,PYGM,AGTR1,PRKCA,TRPC6,ADAM22,TRPC1
GO: Biological Process	GO:0050727	regulation of inflammatory response		0.00472	5	136	TLR4,PDE5A,PLA2G4A,AGTR1,PRKCA
GO: Biological Process	GO:0071804	cellular potassium ion transport		0.004868	5	137	KCNMB1,ABCC9,KCNRG,KCNQ5,ATP1B2
GO: Biological Process	GO:0071805	potassium ion transmembrane transport		0.004868	5	137	KCNMB1,ABCC9,KCNRG,KCNQ5,ATP1B2
GO: Biological Process	GO:0001944	vasculature development		0.005201	9	404	ANGPT2,HDAC9,GJA5,ADAMTS1,CTGF,AGTR1,SFRP2,MFGE8,ETS1
GO: Biological Process	GO:0000165	MAPKKK cascade		0.005201	9	404	TLR4,RGS4,ZEB2,RAP2A,SFRP2,PRKCA,NGF,MECOM,ARHGEF6
GO: Biological Process	GO:0030182	neuron differentiation		0.005269	15	894	MYH11,NRP2,ACHE,MYL9,PCDH12,RAP2A,APBB2,GNAO1,PRKCA,TRPC6,RTN4RL1,NGF,TRPC4,TRPC1,SERPINE2
GO: Biological Process	GO:0007420	brain development		0.005284	9	405	PCDH18,ITGA8,ZEB2,GNAO1,PSEN2,GDF10,MECOM,NR2F1,SERPINE2
GO: Biological Process	GO:0001542	ovulation from ovarian follicle		0.005407	2	14	ADAMTS1,PLA2G4A
GO: Biological Process	GO:0001919	regulation of receptor recycling		0.005407	2	14	ACHE,AGTR1
GO: Biological Process	GO:0033363	secretory granule organization		0.005407	2	14	LYST,SERPINE2
GO: Biological Process	GO:0001660	fever generation		0.005407	2	14	EPHA3,PLA2G4A
GO: Biological Process	GO:0001558	regulation of cell growth		0.005455	7	265	APBB2,CTGF,AGTR1,SFRP2,RASGRP2,NGF,SERPINE2
GO: Biological Process	GO:0060326	cell chemotaxis		0.00563	4	89	LYST,PDGFRB,AGTR1,PRKCA
GO: Biological Process	GO:0030336	negative regulation of cell migration		0.00563	4	89	VCL,ANGPT2,RAP2A,SFRP2
GO: Biological Process	GO:2000146	negative regulation of cell motility		0.00563	4	89	VCL,ANGPT2,RAP2A,SFRP2
GO: Biological Process	GO:0001501	skeletal system development		0.005631	8	336	GJA5,PDGFRB,CTGF,ARID5B,SFRP2,PRKCA,LRRC17,GDF10
GO: Biological Process	GO:0002521	leukocyte differentiation		0.005678	7	267	VCAM1,HDAC9,IL2RG,TLR4,PSEN2,ITGA4,LRRC17
GO: Biological Process	GO:0055082	cellular chemical homeostasis		0.005925	11	568	CP,S1PR3,P2RX1,PLN,CXCL13,PYGM,AGTR1,PRKCA,TRPC6,ADAM22,TRPC1
GO: Biological Process	GO:0009607	response to biotic stimulus		0.005925	11	568	GUCY1A3,TRIM56,LYST,TLR4,NCF2,ABCC9,EPHA3,PDE5A,PLA2G4A,NGF,MECOM
GO: Biological Process	GO:0050900	leukocyte migration		0.005968	6	204	VCAM1,ANGPT2,LYST,ITGA4,PRKCA,ATP1B2
GO: Biological Process	GO:0055080	cation homeostasis		0.005985	9	413	CP,S1PR3,PLN,CXCL13,PYGM,AGTR1,PRKCA,TRPC6,TRPC1
GO: Biological Process	GO:0031399	regulation of protein modification process		0.006105	10	491	TLR4,ZEB2,RAP2A,PDGFRB,PSEN2,CTGF,AFAP1L2,SFRP2,PRKCA,NGF
GO: Biological Process	GO:0002544	chronic inflammatory response		0.006206	2	15	VCAM1,PDE5A
GO: Biological Process	GO:0045671	negative regulation of osteoclast differentiation		0.006206	2	15	TLR4,LRRC17
GO: Biological Process	GO:0007320	insemination		0.006206	2	15	P2RX1,SERPINE2
GO: Biological Process	GO:0010714	positive regulation of collagen metabolic process		0.006206	2	15	PDGFRB,CTGF
GO: Biological Process	GO:0032967	positive regulation of collagen biosynthetic process		0.006206	2	15	PDGFRB,CTGF
GO: Biological Process	GO:0030823	regulation of cGMP metabolic process		0.006206	2	15	GUCY1A3,GUCY1A2
GO: Biological Process	GO:0032989	cellular component morphogenesis		0.006323	13	739	MYH11,NRP2,ACHE,MYL9,RAP2A,APBB2,SFRP2,PRKCA,TRPC6,RTN4RL1,NGF,TRPC4,TRPC1
GO: Biological Process	GO:0048878	chemical homeostasis		0.006392	13	740	CP,S1PR3,LYST,P2RX1,PLN,CXCL13,PYGM,PLA2G4A,AGTR1,PRKCA,TRPC6,ADAM22,TRPC1
GO: Biological Process	GO:0034220	ion transmembrane transport		0.006471	12	657	KCNMB1,SLC12A2,CACNA2D1,ABCC9,P2RX1,ANO1,KCNRG,TRPC6,TRPC4,TRPC1,KCNQ5,ATP1B2
GO: Biological Process	GO:2000113	negative regulation of cellular macromolecule biosynthetic process		0.006749	13	745	HOPX,SNAI2,HDAC9,ZEB2,NOSTRIN,RYBP,KLF12,ARID5B,SFRP2,PRKCA,PAWR,MECOM,NR2F1
GO: Biological Process	GO:0009117	nucleotide metabolic process		0.006875	15	921	GUCY1B3,GUCY1A3,GUCY1A2,S1PR3,TBC1D2B,PTGER4,RAP2A,NCF2,GNAO1,ABCC9,PDE5A,FGD6,USP6NL,PDE8B,ATP1B2
GO: Biological Process	GO:0006753	nucleoside phosphate metabolic process		0.006875	15	921	GUCY1B3,GUCY1A3,GUCY1A2,S1PR3,TBC1D2B,PTGER4,RAP2A,NCF2,GNAO1,ABCC9,PDE5A,FGD6,USP6NL,PDE8B,ATP1B2
GO: Biological Process	GO:0001525	angiogenesis		0.0069	7	277	ANGPT2,HDAC9,ADAMTS1,CTGF,SFRP2,MFGE8,ETS1
GO: Biological Process	GO:0019725	cellular homeostasis		0.006936	12	663	CP,S1PR3,SLC12A2,P2RX1,PLN,CXCL13,PYGM,AGTR1,PRKCA,TRPC6,ADAM22,TRPC1
GO: Biological Process	GO:0050818	regulation of coagulation		0.007019	3	49	TLR4,PSEN2,SERPINE2
GO: Biological Process	GO:0019229	regulation of vasoconstriction		0.007019	3	49	P2RX1,PDE5A,AGTR1
GO: Biological Process	GO:0060713	labyrinthine layer morphogenesis		0.007056	2	16	VCAM1,ITGA4
GO: Biological Process	GO:0070542	response to fatty acid		0.007056	2	16	TLR4,CTGF
GO: Biological Process	GO:0051271	negative regulation of cellular component movement		0.007077	4	95	VCL,ANGPT2,RAP2A,SFRP2
GO: Biological Process	GO:0016481	negative regulation of transcription		0.007178	12	666	HOPX,SNAI2,HDAC9,ZEB2,NOSTRIN,RYBP,KLF12,ARID5B,SFRP2,PAWR,MECOM,NR2F1
GO: Biological Process	GO:0061041	regulation of wound healing		0.007424	3	50	HOPX,TLR4,SERPINE2
GO: Biological Process	GO:0044093	positive regulation of molecular function		0.007449	14	841	PTGER4,DGKB,TLR4,ZEB2,GNAO1,PSEN2,P2RX1,CTGF,ARID5B,AFAP1L2,AGTR1,SFRP2,PRKCA,NGF
GO: Biological Process	GO:0050801	ion homeostasis		0.007695	11	589	CP,S1PR3,P2RX1,PLN,CXCL13,PYGM,AGTR1,PRKCA,TRPC6,ADAM22,TRPC1
GO: Biological Process	GO:0001881	receptor recycling		0.007955	2	17	ACHE,AGTR1
GO: Biological Process	GO:0060343	trabecula formation		0.007955	2	17	ADAMTS1,FHL2
GO: Biological Process	GO:0070434	positive regulation of nucleotide-binding oligomerization domain containing 2 signaling pathway		0.007981	1	1	TLR4
GO: Biological Process	GO:0070426	positive regulation of nucleotide-binding oligomerization domain containing signaling pathway		0.007981	1	1	TLR4
GO: Biological Process	GO:0050928	negative regulation of positive chemotaxis		0.007981	1	1	ANGPT2
GO: Biological Process	GO:0061107	seminal vesicle development		0.007981	1	1	SERPINE2
GO: Biological Process	GO:0070430	positive regulation of nucleotide-binding oligomerization domain containing 1 signaling pathway		0.007981	1	1	TLR4
GO: Biological Process	GO:0061108	seminal vesicle epithelium development		0.007981	1	1	SERPINE2
GO: Biological Process	GO:0070318	positive regulation of G0 to G1 transition		0.007981	1	1	CTGF
GO: Biological Process	GO:0032707	negative regulation of interleukin-23 production		0.007981	1	1	TLR4
GO: Biological Process	GO:0002351	serotonin production involved in inflammatory response		0.007981	1	1	P2RX1
GO: Biological Process	GO:0070424	regulation of nucleotide-binding oligomerization domain containing signaling pathway		0.007981	1	1	TLR4
GO: Biological Process	GO:0061110	dense core granule biogenesis		0.007981	1	1	SERPINE2
GO: Biological Process	GO:0032223	negative regulation of synaptic transmission, cholinergic		0.007981	1	1	ACHE
GO: Biological Process	GO:0090331	negative regulation of platelet aggregation		0.007981	1	1	SERPINE2
GO: Biological Process	GO:0060613	fat pad development		0.007981	1	1	ARID5B
GO: Biological Process	GO:0070278	extracellular matrix constituent secretion		0.007981	1	1	CTGF
GO: Biological Process	GO:0070432	regulation of nucleotide-binding oligomerization domain containing 2 signaling pathway		0.007981	1	1	TLR4
GO: Biological Process	GO:0045795	positive regulation of cell volume		0.007981	1	1	SLC12A2
GO: Biological Process	GO:0002554	serotonin secretion by platelet		0.007981	1	1	P2RX1
GO: Biological Process	GO:0002442	serotonin secretion involved in inflammatory response		0.007981	1	1	P2RX1
GO: Biological Process	GO:0010260	organ senescence		0.007981	1	1	CTGF
GO: Biological Process	GO:2000035	regulation of stem cell division		0.007981	1	1	SFRP2
GO: Biological Process	GO:0090330	regulation of platelet aggregation		0.007981	1	1	SERPINE2
GO: Biological Process	GO:0070428	regulation of nucleotide-binding oligomerization domain containing 1 signaling pathway		0.007981	1	1	TLR4
GO: Biological Process	GO:0050730	regulation of peptidyl-tyrosine phosphorylation		0.008166	4	99	TLR4,PDGFRB,SFRP2,PRKCA
GO: Biological Process	GO:0042311	vasodilation		0.008275	3	52	GUCY1A3,PDE5A,AGTR1
GO: Biological Process	GO:0043407	negative regulation of MAP kinase activity		0.008275	3	52	RGS4,SFRP2,PRKCA
GO: Biological Process	GO:0042692	muscle cell differentiation		0.008517	6	220	HOPX,MYH11,HDAC9,FHL2,ADAM12,MBNL3
GO: Biological Process	GO:0060541	respiratory system development		0.008563	5	157	HOPX,PSEN2,CTGF,ANO1,TNS3
GO: Biological Process	GO:0035295	tube development		0.008662	8	362	HOPX,GJA5,ZEB2,PSEN2,CTGF,AGTR1,SFRP2,TNS3
GO: Biological Process	GO:0051345	positive regulation of hydrolase activity		0.008769	7	290	GNAO1,P2RX1,CTGF,AGTR1,SFRP2,PRKCA,NGF
GO: Biological Process	GO:0061383	trabecula morphogenesis		0.008903	2	18	ADAMTS1,FHL2
GO: Biological Process	GO:0045822	negative regulation of heart contraction		0.008903	2	18	PLN,PRKCA
GO: Biological Process	GO:0010558	negative regulation of macromolecule biosynthetic process		0.009053	13	773	HOPX,SNAI2,HDAC9,ZEB2,NOSTRIN,RYBP,KLF12,ARID5B,SFRP2,PRKCA,PAWR,MECOM,NR2F1
GO: Biological Process	GO:0050865	regulation of cell activation		0.009086	7	292	VCAM1,LYST,IL2RG,TLR4,CTGF,PAWR,SERPINE2
GO: Biological Process	GO:0009190	cyclic nucleotide biosynthetic process		0.009248	5	160	GUCY1B3,GUCY1A3,GUCY1A2,S1PR3,PTGER4
GO: Biological Process	GO:0043069	negative regulation of programmed cell death		0.009435	10	524	SNAI2,PDGFRB,APBB2,PSEN2,CASP4,AGTR1,SFRP2,NGF,ETS1,MECOM
GO: Biological Process	GO:0042058	regulation of epidermal growth factor receptor signaling pathway		0.009654	3	55	PSEN2,SH3KBP1,AFAP1L2
GO: Biological Process	GO:0007422	peripheral nervous system development		0.009654	3	55	ADAM22,NGF,SERPINI1
GO: Biological Process	GO:0051050	positive regulation of transport		0.009655	8	369	ACHE,TLR4,P2RX1,PLA2G4A,AGTR1,MFGE8,PRKCA,TRPC1
GO: Biological Process	GO:0040013	negative regulation of locomotion		0.009675	4	104	VCL,ANGPT2,RAP2A,SFRP2
GO: Biological Process	GO:0051128	regulation of cellular component organization		0.009684	14	868	ACHE,RAP2A,APBB2,CTGF,PLA2G4A,AGTR1,SFRP2,MFGE8,PRKCA,RASGRP2,NGF,ETS1,KANK4,SERPINE2
GO: Biological Process	GO:0031952	regulation of protein autophosphorylation		0.009899	2	19	RAP2A,NGF
GO: Biological Process	GO:0007263	nitric oxide mediated signal transduction		0.009899	2	19	GUCY1B3,GUCY1A3
GO: Biological Process	GO:0031649	heat generation		0.009899	2	19	EPHA3,PLA2G4A
GO: Biological Process	GO:0002532	production of molecular mediator involved in inflammatory response		0.009899	2	19	TLR4,P2RX1
GO: Biological Process	GO:0007568	aging		0.00997	5	163	VCAM1,GNAO1,CTGF,PLA2G4A,PRKCA
GO: Biological Process	GO:0035113	embryonic appendage morphogenesis		0.009998	4	105	GJA5,PSEN2,SFRP2,MECOM
GO: Biological Process	GO:0001890	placenta development		0.009998	4	105	VCAM1,PCDH12,ITGA4,PLA2G4A
GO: Biological Process	GO:0031099	regeneration		0.009998	4	105	ANGPT2,HOPX,MUSTN1,RTN4RL1
GO: Biological Process	GO:0030326	embryonic limb morphogenesis		0.009998	4	105	GJA5,PSEN2,SFRP2,MECOM
GO: Biological Process	GO:0007264	small GTPase mediated signal transduction		0.010082	11	612	TBC1D2B,RAP2A,RAB6B,PREX2,AGTR1,SHC3,RASGRP2,FGD6,NGF,USP6NL,ARHGEF6
GO: Biological Process	GO:0042325	regulation of phosphorylation		0.010203	12	698	DGKB,TLR4,RGS4,ZEB2,RAP2A,PDGFRB,PSEN2,CTGF,AFAP1L2,SFRP2,PRKCA,NGF
GO: Biological Process	GO:0055086	nucleobase, nucleoside and nucleotide metabolic process		0.010592	15	968	GUCY1B3,GUCY1A3,GUCY1A2,S1PR3,TBC1D2B,PTGER4,RAP2A,NCF2,GNAO1,ABCC9,PDE5A,FGD6,USP6NL,PDE8B,ATP1B2
GO: Biological Process	GO:0001756	somitogenesis		0.010644	3	57	ZEB2,PSEN2,SFRP2
GO: Biological Process	GO:0090066	regulation of anatomical structure size		0.010678	10	534	GUCY1A3,APBB2,P2RX1,CTGF,PDE5A,AGTR1,SFRP2,RASGRP2,NGF,SERPINE2
GO: Biological Process	GO:0030325	adrenal gland development		0.010941	2	20	PDGFRB,ARID5B
GO: Biological Process	GO:0050974	detection of mechanical stimulus involved in sensory perception		0.010941	2	20	SLC12A2,SERPINE2
GO: Biological Process	GO:0032965	regulation of collagen biosynthetic process		0.010941	2	20	PDGFRB,CTGF
GO: Biological Process	GO:0044253	positive regulation of multicellular organismal metabolic process		0.010941	2	20	PDGFRB,CTGF
GO: Biological Process	GO:0001933	negative regulation of protein phosphorylation		0.01116	3	58	PSEN2,SFRP2,PRKCA
GO: Biological Process	GO:0060537	muscle tissue development		0.011319	6	234	MYH11,HDAC9,PDGFRB,FHL2,PLN,MBNL3
GO: Biological Process	GO:0030278	regulation of ossification		0.011356	4	109	PTGER4,PLA2G4A,SFRP2,GDF10
GO: Biological Process	GO:0031327	negative regulation of cellular biosynthetic process		0.011375	13	796	HOPX,SNAI2,HDAC9,ZEB2,NOSTRIN,RYBP,KLF12,ARID5B,SFRP2,PRKCA,PAWR,MECOM,NR2F1
GO: Biological Process	GO:0006163	purine nucleotide metabolic process		0.011375	13	796	GUCY1B3,GUCY1A3,GUCY1A2,S1PR3,TBC1D2B,PTGER4,RAP2A,GNAO1,ABCC9,PDE5A,FGD6,USP6NL,ATP1B2
GO: Biological Process	GO:0006955	immune response		0.011553	14	887	VCAM1,IL1RL2,TRIM56,LYST,IL2RG,PTGER4,TLR4,NCF2,PSEN2,CXCL13,ITGA4,PAWR,ETS1,HLA-B
GO: Biological Process	GO:0040007	growth		0.011563	12	710	HOPX,APBB2,PSEN2,CTGF,ARID5B,AGTR1,SFRP2,MUSTN1,RASGRP2,NGF,GDF10,SERPINE2
GO: Biological Process	GO:0060548	negative regulation of cell death		0.01176	10	542	SNAI2,PDGFRB,APBB2,PSEN2,CASP4,AGTR1,SFRP2,NGF,ETS1,MECOM
GO: Biological Process	GO:0007204	elevation of cytosolic calcium ion concentration		0.011804	5	170	S1PR3,CXCL13,AGTR1,TRPC6,TRPC1
GO: Biological Process	GO:0010712	regulation of collagen metabolic process		0.01203	2	21	PDGFRB,CTGF
GO: Biological Process	GO:0000188	inactivation of MAPK activity		0.01203	2	21	RGS4,PRKCA
GO: Biological Process	GO:0030728	ovulation		0.01203	2	21	ADAMTS1,PLA2G4A
GO: Biological Process	GO:0051385	response to mineralocorticoid stimulus		0.01203	2	21	CTGF,PRKCA
GO: Biological Process	GO:0009893	positive regulation of metabolic process		0.012231	20	1460	GUCY1A3,GUCY1A2,EBF1,TLR4,RAP2A,PDGFRB,FHL2,CTGF,KLF12,PLA2G4A,AFAP1L2,AGTR1,SFRP2,PRKCA,PAWR,NGF,ETS1,MECOM,GATA3,NR2F1
GO: Biological Process	GO:0003206	cardiac chamber morphogenesis		0.012235	3	60	ADAMTS1,FHL2,SFRP2
GO: Biological Process	GO:0055001	muscle cell development		0.012449	4	112	MYH11,HDAC9,FHL2,MBNL3
GO: Biological Process	GO:0051384	response to glucocorticoid stimulus		0.012449	4	112	PLA2G4A,AGTR1,PRKCA,NGF
GO: Biological Process	GO:0050880	regulation of blood vessel size		0.012449	4	112	GUCY1A3,P2RX1,PDE5A,AGTR1
GO: Biological Process	GO:0042310	vasoconstriction		0.012793	3	61	P2RX1,PDE5A,AGTR1
GO: Biological Process	GO:0061053	somite development		0.012793	3	61	ZEB2,PSEN2,SFRP2
GO: Biological Process	GO:0009891	positive regulation of biosynthetic process		0.012811	16	1083	GUCY1A3,GUCY1A2,EBF1,TLR4,PDGFRB,FHL2,CTGF,KLF12,PLA2G4A,AFAP1L2,SFRP2,PAWR,ETS1,MECOM,GATA3,NR2F1
GO: Biological Process	GO:0035150	regulation of tube size		0.012827	4	113	GUCY1A3,P2RX1,PDE5A,AGTR1
GO: Biological Process	GO:0023014	signal transduction via phosphorylation event		0.012929	12	721	MARK1,TLR4,RGS4,ZEB2,RAP2A,DAPK2,PDGFRB,SFRP2,PRKCA,NGF,MECOM,ARHGEF6
GO: Biological Process	GO:0007243	intracellular protein kinase cascade		0.012929	12	721	MARK1,TLR4,RGS4,ZEB2,RAP2A,DAPK2,PDGFRB,SFRP2,PRKCA,NGF,MECOM,ARHGEF6
GO: Biological Process	GO:0009890	negative regulation of biosynthetic process		0.013001	13	810	HOPX,SNAI2,HDAC9,ZEB2,NOSTRIN,RYBP,KLF12,ARID5B,SFRP2,PRKCA,PAWR,MECOM,NR2F1
GO: Biological Process	GO:0060324	face development		0.013165	2	22	ITGA4,ARID5B
GO: Biological Process	GO:0032677	regulation of interleukin-8 production		0.013165	2	22	TLR4,AFAP1L2
GO: Biological Process	GO:0051174	regulation of phosphorus metabolic process		0.013323	12	724	DGKB,TLR4,RGS4,ZEB2,RAP2A,PDGFRB,PSEN2,CTGF,AFAP1L2,SFRP2,PRKCA,NGF
GO: Biological Process	GO:0019220	regulation of phosphate metabolic process		0.013323	12	724	DGKB,TLR4,RGS4,ZEB2,RAP2A,PDGFRB,PSEN2,CTGF,AFAP1L2,SFRP2,PRKCA,NGF
GO: Biological Process	GO:0032270	positive regulation of cellular protein metabolic process		0.013332	8	391	TLR4,RAP2A,CTGF,AFAP1L2,AGTR1,SFRP2,PRKCA,NGF
GO: Biological Process	GO:0031401	positive regulation of protein modification process		0.013584	7	316	TLR4,RAP2A,CTGF,AFAP1L2,SFRP2,PRKCA,NGF
GO: Biological Process	GO:0045859	regulation of protein kinase activity		0.013941	9	474	DGKB,TLR4,RGS4,ZEB2,PSEN2,AFAP1L2,SFRP2,PRKCA,NGF
GO: Biological Process	GO:0080135	regulation of cellular response to stress		0.014167	5	178	TLR4,ZEB2,RAP2A,SFRP2,MECOM
GO: Biological Process	GO:0032608	interferon-beta production		0.014344	2	23	TRIM56,TLR4
GO: Biological Process	GO:0043535	regulation of blood vessel endothelial cell migration		0.014344	2	23	ANGPT2,HDAC9
GO: Biological Process	GO:0031325	positive regulation of cellular metabolic process		0.014424	19	1386	GUCY1A3,GUCY1A2,EBF1,TLR4,RAP2A,FHL2,CTGF,KLF12,PLA2G4A,AFAP1L2,AGTR1,SFRP2,PRKCA,PAWR,NGF,ETS1,MECOM,GATA3,NR2F1
GO: Biological Process	GO:0007162	negative regulation of cell adhesion		0.014557	3	64	ANGPT2,ADAM22,SERPINE2
GO: Biological Process	GO:0032268	regulation of cellular protein metabolic process		0.014701	12	734	TLR4,ZEB2,RAP2A,PDGFRB,PSEN2,CTGF,AFAP1L2,AGTR1,SFRP2,PRKCA,NGF,SERPINE2
GO: Biological Process	GO:0031349	positive regulation of defense response		0.014804	5	180	TLR4,PDE5A,PLA2G4A,AGTR1,PRKCA
GO: Biological Process	GO:0045934	negative regulation of nucleobase, nucleoside, nucleotide and nucleic acid metabolic process		0.014989	12	736	HOPX,SNAI2,HDAC9,ZEB2,NOSTRIN,RYBP,KLF12,ARID5B,SFRP2,PAWR,MECOM,NR2F1
GO: Biological Process	GO:0010629	negative regulation of gene expression		0.014989	12	736	HOPX,SNAI2,HDAC9,ZEB2,NOSTRIN,RYBP,KLF12,ARID5B,SFRP2,PAWR,MECOM,NR2F1
GO: Biological Process	GO:0001816	cytokine production		0.015153	7	323	S1PR3,TRIM56,TLR4,AFAP1L2,AGTR1,PAWR,GATA3
GO: Biological Process	GO:0003205	cardiac chamber development		0.015174	3	65	ADAMTS1,FHL2,SFRP2
GO: Biological Process	GO:0019226	transmission of nerve impulse		0.015232	11	650	ACHE,NAALAD2,KCNMB1,PSEN2,P2RX1,PRKCA,SHC3,ADAM22,NGF,KCNQ5,SERPINE2
GO: Biological Process	GO:0035637	multicellular organismal signaling		0.015232	11	650	ACHE,NAALAD2,KCNMB1,PSEN2,P2RX1,PRKCA,SHC3,ADAM22,NGF,KCNQ5,SERPINE2
GO: Biological Process	GO:0050982	detection of mechanical stimulus		0.015567	2	24	SLC12A2,SERPINE2
GO: Biological Process	GO:0032637	interleukin-8 production		0.015567	2	24	TLR4,AFAP1L2
GO: Biological Process	GO:0010324	membrane invagination		0.015625	7	325	ACHE,MRC1,NOSTRIN,SH3KBP1,PLA2R1,MFGE8,PRKCA
GO: Biological Process	GO:0006897	endocytosis		0.015625	7	325	ACHE,MRC1,NOSTRIN,SH3KBP1,PLA2R1,MFGE8,PRKCA
GO: Biological Process	GO:0006468	protein phosphorylation		0.015723	14	922	FRK,MARK1,TLR4,ZEB2,RAP2A,DAPK2,PDGFRB,PSEN2,CTGF,EPHA3,AFAP1L2,SFRP2,PRKCA,NGF
GO: Biological Process	GO:0051480	cytosolic calcium ion homeostasis		0.015795	5	183	S1PR3,CXCL13,AGTR1,TRPC6,TRPC1
GO: Biological Process	GO:0048014	Tie receptor signaling pathway		0.0159	1	2	ANGPT2
GO: Biological Process	GO:0045366	regulation of interleukin-13 biosynthetic process		0.0159	1	2	TLR4
GO: Biological Process	GO:0033864	positive regulation of NAD(P)H oxidase activity		0.0159	1	2	AGTR1
GO: Biological Process	GO:0042628	mating plug formation		0.0159	1	2	SERPINE2
GO: Biological Process	GO:0002018	renin-angiotensin regulation of aldosterone production		0.0159	1	2	AGTR1
GO: Biological Process	GO:0006581	acetylcholine catabolic process		0.0159	1	2	ACHE
GO: Biological Process	GO:0030578	PML body organization		0.0159	1	2	ETS1
GO: Biological Process	GO:0045360	regulation of interleukin-1 biosynthetic process		0.0159	1	2	TLR4
GO: Biological Process	GO:0033364	mast cell secretory granule organization		0.0159	1	2	LYST
GO: Biological Process	GO:0045212	neurotransmitter receptor biosynthetic process		0.0159	1	2	ACHE
GO: Biological Process	GO:0035408	histone H3-T6 phosphorylation		0.0159	1	2	PRKCA
GO: Biological Process	GO:0007499	ectoderm and mesoderm interaction		0.0159	1	2	SNAI2
GO: Biological Process	GO:0043415	positive regulation of skeletal muscle tissue regeneration		0.0159	1	2	HOPX
GO: Biological Process	GO:0034059	response to anoxia		0.0159	1	2	CTGF
GO: Biological Process	GO:0002001	renin secretion into blood stream		0.0159	1	2	AGTR1
GO: Biological Process	GO:0030575	nuclear body organization		0.0159	1	2	ETS1
GO: Biological Process	GO:0070316	regulation of G0 to G1 transition		0.0159	1	2	CTGF
GO: Biological Process	GO:0060452	positive regulation of cardiac muscle contraction		0.0159	1	2	CTGF
GO: Biological Process	GO:0032510	endosome to lysosome transport via multivesicular body sorting pathway		0.0159	1	2	LYST
GO: Biological Process	GO:0034111	negative regulation of homotypic cell-cell adhesion		0.0159	1	2	SERPINE2
GO: Biological Process	GO:0032627	interleukin-23 production		0.0159	1	2	TLR4
GO: Biological Process	GO:0002537	nitric oxide production involved in inflammatory response		0.0159	1	2	TLR4
GO: Biological Process	GO:0032667	regulation of interleukin-23 production		0.0159	1	2	TLR4
GO: Biological Process	GO:0052551	response to defense-related nitric oxide production by other organism involved in symbiotic interaction		0.0159	1	2	GUCY1A3
GO: Biological Process	GO:0045362	positive regulation of interleukin-1 biosynthetic process		0.0159	1	2	TLR4
GO: Biological Process	GO:0061056	sclerotome development		0.0159	1	2	SFRP2
GO: Biological Process	GO:0042986	positive regulation of amyloid precursor protein biosynthetic process		0.0159	1	2	PAWR
GO: Biological Process	GO:0045297	post-mating behavior		0.0159	1	2	SERPINE2
GO: Biological Process	GO:0042662	negative regulation of mesodermal cell fate specification		0.0159	1	2	SFRP2
GO: Biological Process	GO:0045368	positive regulation of interleukin-13 biosynthetic process		0.0159	1	2	TLR4
GO: Biological Process	GO:0001507	acetylcholine catabolic process in synaptic cleft		0.0159	1	2	ACHE
GO: Biological Process	GO:0016046	detection of fungus		0.0159	1	2	TLR4
GO: Biological Process	GO:0052565	response to defense-related host nitric oxide production		0.0159	1	2	GUCY1A3
GO: Biological Process	GO:0008624	induction of apoptosis by extracellular signals		0.016123	4	121	PSEN2,PRKCA,NGF,ARHGEF6
GO: Biological Process	GO:0031589	cell-substrate adhesion		0.016135	5	184	VCL,ANGPT2,ITGA8,RAPH1,CTGF
GO: Biological Process	GO:0072521	purine-containing compound metabolic process		0.0162	13	834	GUCY1B3,GUCY1A3,GUCY1A2,S1PR3,TBC1D2B,PTGER4,RAP2A,GNAO1,ABCC9,PDE5A,FGD6,USP6NL,ATP1B2
GO: Biological Process	GO:0009628	response to abiotic stimulus		0.016349	9	487	VCAM1,ANGPT2,SNAI2,SLC12A2,PLA2G4A,SFRP2,PRKCA,NGF,SERPINE2
GO: Biological Process	GO:0051605	protein maturation by peptide bond cleavage		0.016451	3	67	PSEN2,NGF,SERPINE2
GO: Biological Process	GO:0051172	negative regulation of nitrogen compound metabolic process		0.016495	12	746	HOPX,SNAI2,HDAC9,ZEB2,NOSTRIN,RYBP,KLF12,ARID5B,SFRP2,PAWR,MECOM,NR2F1
GO: Biological Process	GO:0031324	negative regulation of cellular metabolic process		0.016791	15	1023	HOPX,SNAI2,HDAC9,ZEB2,PSEN2,NOSTRIN,RYBP,KLF12,ARID5B,SFRP2,PRKCA,PAWR,MECOM,NR2F1,SERPINE2
GO: Biological Process	GO:0051247	positive regulation of protein metabolic process		0.016809	8	408	TLR4,RAP2A,CTGF,AFAP1L2,AGTR1,SFRP2,PRKCA,NGF
GO: Biological Process	GO:0007620	copulation		0.016833	2	25	P2RX1,SERPINE2
GO: Biological Process	GO:0016575	histone deacetylation		0.016833	2	25	HOPX,HDAC9
GO: Biological Process	GO:0001892	embryonic placenta development		0.017112	3	68	VCAM1,PCDH12,ITGA4
GO: Biological Process	GO:0006917	induction of apoptosis		0.017258	8	410	LYST,DAPK2,PSEN2,CASP4,PRKCA,NGF,ETS1,ARHGEF6
GO: Biological Process	GO:0010605	negative regulation of macromolecule metabolic process		0.017333	15	1027	HOPX,SNAI2,HDAC9,ZEB2,PSEN2,NOSTRIN,RYBP,KLF12,ARID5B,SFRP2,PRKCA,PAWR,MECOM,NR2F1,SERPINE2
GO: Biological Process	GO:0035108	limb morphogenesis		0.017484	4	124	GJA5,PSEN2,SFRP2,MECOM
GO: Biological Process	GO:0035107	appendage morphogenesis		0.017484	4	124	GJA5,PSEN2,SFRP2,MECOM
GO: Biological Process	GO:0009124	nucleoside monophosphate biosynthetic process		0.017543	5	188	GUCY1B3,GUCY1A3,GUCY1A2,S1PR3,PTGER4
GO: Biological Process	GO:0007268	synaptic transmission		0.017683	10	578	ACHE,NAALAD2,KCNMB1,PSEN2,P2RX1,PRKCA,SHC3,NGF,KCNQ5,SERPINE2
GO: Biological Process	GO:0012502	induction of programmed cell death		0.017715	8	412	LYST,DAPK2,PSEN2,CASP4,PRKCA,NGF,ETS1,ARHGEF6
GO: Biological Process	GO:0043009	chordate embryonic development		0.017766	9	494	VCAM1,HOPX,ZEB2,PCDH12,PDGFRB,PSEN2,ITGA4,SFRP2,MECOM
GO: Biological Process	GO:0043549	regulation of kinase activity		0.017766	9	494	DGKB,TLR4,RGS4,ZEB2,PSEN2,AFAP1L2,SFRP2,PRKCA,NGF
GO: Biological Process	GO:0008277	regulation of G-protein coupled receptor protein signaling pathway		0.017787	3	69	RGS2,RGS4,RGS5
GO: Biological Process	GO:0046903	secretion		0.017947	12	755	VCL,LYST,ACHE,P2RX1,CTGF,AGTR1,PRKCA,NGF,TRPC4,TRPC1,PDE8B,SERPINE2
GO: Biological Process	GO:0048514	blood vessel morphogenesis		0.018138	7	335	ANGPT2,HDAC9,ADAMTS1,CTGF,SFRP2,MFGE8,ETS1
GO: Biological Process	GO:0002762	negative regulation of myeloid leukocyte differentiation		0.018141	2	26	TLR4,LRRC17
GO: Biological Process	GO:0050926	regulation of positive chemotaxis		0.018141	2	26	ANGPT2,PRKCA
GO: Biological Process	GO:0044246	regulation of multicellular organismal metabolic process		0.018141	2	26	PDGFRB,CTGF
GO: Biological Process	GO:0032964	collagen biosynthetic process		0.018141	2	26	PDGFRB,CTGF
GO: Biological Process	GO:0003018	vascular process in circulatory system		0.018429	4	126	GUCY1A3,P2RX1,PDE5A,AGTR1
GO: Biological Process	GO:0007179	transforming growth factor beta receptor signaling pathway		0.018429	4	126	ITGA8,PDGFRB,GDF10,MECOM
GO: Biological Process	GO:0016049	cell growth		0.018945	7	338	APBB2,CTGF,AGTR1,SFRP2,RASGRP2,NGF,SERPINE2
GO: Biological Process	GO:0034097	response to cytokine stimulus		0.019406	4	128	TRIM56,GNAO1,EPHA3,PRKCA
GO: Biological Process	GO:0042133	neurotransmitter metabolic process		0.019491	2	27	ACHE,NAALAD2
GO: Biological Process	GO:0048742	regulation of skeletal muscle fiber development		0.019491	2	27	HDAC9,MBNL3
GO: Biological Process	GO:0060322	head development		0.019491	2	27	ITGA4,ARID5B
GO: Biological Process	GO:0048008	platelet-derived growth factor receptor signaling pathway		0.019491	2	27	PDGFRB,ARID5B
GO: Biological Process	GO:0009792	embryo development ending in birth or egg hatching		0.019493	9	502	VCAM1,HOPX,ZEB2,PCDH12,PDGFRB,PSEN2,ITGA4,SFRP2,MECOM
GO: Biological Process	GO:0046649	lymphocyte activation		0.01963	8	420	VCAM1,LYST,HDAC9,IL2RG,TLR4,PSEN2,ITGA4,PAWR
GO: Biological Process	GO:0051592	response to calcium ion		0.019902	3	72	KCNMB1,PLA2G4A,TRPC1
GO: Biological Process	GO:0060173	limb development		0.020415	4	130	GJA5,PSEN2,SFRP2,MECOM
GO: Biological Process	GO:0048736	appendage development		0.020415	4	130	GJA5,PSEN2,SFRP2,MECOM
GO: Biological Process	GO:0032652	regulation of interleukin-1 production		0.020882	2	28	S1PR3,TLR4
GO: Biological Process	GO:0032870	cellular response to hormone stimulus		0.020924	7	345	HDAC9,NCF2,AGTR1,PRKCA,SHC3,PRKAB2,NR2F1
GO: Biological Process	GO:0008217	regulation of blood pressure		0.020931	4	131	GUCY1A3,NCF2,P2RX1,AGTR1
GO: Biological Process	GO:0051338	regulation of transferase activity		0.021339	9	510	DGKB,TLR4,RGS4,ZEB2,PSEN2,AFAP1L2,SFRP2,PRKCA,NGF
GO: Biological Process	GO:0071901	negative regulation of protein serine/threonine kinase activity		0.021385	3	74	RGS4,SFRP2,PRKCA
GO: Biological Process	GO:0032355	response to estradiol stimulus		0.021385	3	74	HCAR1,CTGF,PRKCA
GO: Biological Process	GO:0007160	cell-matrix adhesion		0.021455	4	132	VCL,ITGA8,RAPH1,CTGF
GO: Biological Process	GO:0006916	anti-apoptosis		0.021747	6	271	SNAI2,PDGFRB,PSEN2,SFRP2,NGF,ETS1
GO: Biological Process	GO:0030155	regulation of cell adhesion		0.02225	5	200	ANGPT2,SFRP2,ADAM22,SERPINE2,SERPINI1
GO: Biological Process	GO:0042304	regulation of fatty acid biosynthetic process		0.022313	2	29	PLA2G4A,PRKAB2
GO: Biological Process	GO:0007411	axon guidance		0.022423	7	350	MYH11,NRP2,MYL9,APBB2,TRPC6,TRPC4,TRPC1
GO: Biological Process	GO:0051607	defense response to virus		0.022928	3	76	TRIM56,LYST,ABCC9
GO: Biological Process	GO:0051147	regulation of muscle cell differentiation		0.022928	3	76	HOPX,HDAC9,MBNL3
GO: Biological Process	GO:0050864	regulation of B cell activation		0.022928	3	76	IL2RG,TLR4,PAWR
GO: Biological Process	GO:0043066	negative regulation of apoptosis		0.023056	9	517	SNAI2,PDGFRB,APBB2,PSEN2,CASP4,AGTR1,SFRP2,NGF,ETS1
GO: Biological Process	GO:0055085	transmembrane transport		0.023253	16	1162	CP,KCNMB1,GJA5,SLC12A2,TLR4,CACNA2D1,ABCC9,P2RX1,ANO1,KCNRG,TRPC6,PRKAB2,TRPC4,TRPC1,KCNQ5,ATP1B2
GO: Biological Process	GO:0043434	response to peptide hormone stimulus		0.023358	7	353	HDAC9,TLR4,CTGF,PRKCA,SHC3,NGF,PRKAB2
GO: Biological Process	GO:0051241	negative regulation of multicellular organismal process		0.023531	6	276	GUCY1A3,ACHE,TLR4,PLN,PRKCA,SERPINE2
GO: Biological Process	GO:2000040	regulation of planar cell polarity pathway involved in axis elongation		0.023755	1	3	SFRP2
GO: Biological Process	GO:2000041	negative regulation of planar cell polarity pathway involved in axis elongation		0.023755	1	3	SFRP2
GO: Biological Process	GO:0055011	atrial cardiac muscle cell differentiation		0.023755	1	3	FHL2
GO: Biological Process	GO:0032829	regulation of CD4-positive, CD25-positive, alpha-beta regulatory T cell differentiation		0.023755	1	3	IL2RG
GO: Biological Process	GO:0042365	water-soluble vitamin catabolic process		0.023755	1	3	NCF2
GO: Biological Process	GO:0060729	intestinal epithelial structure maintenance		0.023755	1	3	TLR4
GO: Biological Process	GO:0045023	G0 to G1 transition		0.023755	1	3	CTGF
GO: Biological Process	GO:0060384	innervation		0.023755	1	3	SERPINE2
GO: Biological Process	GO:0001999	renal response to blood flow involved in circulatory renin-angiotensin regulation of systemic arterial blood pressure		0.023755	1	3	AGTR1
GO: Biological Process	GO:0034340	response to type I interferon		0.023755	1	3	TRIM56
GO: Biological Process	GO:0032509	endosome transport via multivesicular body sorting pathway		0.023755	1	3	LYST
GO: Biological Process	GO:0070427	nucleotide-binding oligomerization domain containing 1 signaling pathway		0.023755	1	3	TLR4
GO: Biological Process	GO:0035405	histone-threonine phosphorylation		0.023755	1	3	PRKCA
GO: Biological Process	GO:0032700	negative regulation of interleukin-17 production		0.023755	1	3	TLR4
GO: Biological Process	GO:0010766	negative regulation of sodium ion transport		0.023755	1	3	SERPINE2
GO: Biological Process	GO:0019364	pyridine nucleotide catabolic process		0.023755	1	3	NCF2
GO: Biological Process	GO:0032831	positive regulation of CD4-positive, CD25-positive, alpha-beta regulatory T cell differentiation		0.023755	1	3	IL2RG
GO: Biological Process	GO:0006742	NADP catabolic process		0.023755	1	3	NCF2
GO: Biological Process	GO:0043416	regulation of skeletal muscle tissue regeneration		0.023755	1	3	HOPX
GO: Biological Process	GO:0051388	positive regulation of nerve growth factor receptor signaling pathway		0.023755	1	3	NGF
GO: Biological Process	GO:0055014	atrial cardiac muscle cell development		0.023755	1	3	FHL2
GO: Biological Process	GO:0010757	negative regulation of plasminogen activation		0.023755	1	3	SERPINE2
GO: Biological Process	GO:0042222	interleukin-1 biosynthetic process		0.023755	1	3	TLR4
GO: Biological Process	GO:0042231	interleukin-13 biosynthetic process		0.023755	1	3	TLR4
GO: Biological Process	GO:0070634	transepithelial ammonium transport		0.023755	1	3	SLC12A2
GO: Biological Process	GO:0032497	detection of lipopolysaccharide		0.023755	1	3	TLR4
GO: Biological Process	GO:0048598	embryonic morphogenesis		0.024472	8	438	VCAM1,ITGA8,GJA5,ZEB2,PSEN2,ITGA4,SFRP2,MECOM
GO: Biological Process	GO:0048747	muscle fiber development		0.024529	3	78	MYH11,HDAC9,MBNL3
GO: Biological Process	GO:0008361	regulation of cell size		0.024645	7	357	APBB2,CTGF,AGTR1,SFRP2,RASGRP2,NGF,SERPINE2
GO: Biological Process	GO:0030802	regulation of cyclic nucleotide biosynthetic process		0.024768	4	138	GUCY1A3,GUCY1A2,S1PR3,PTGER4
GO: Biological Process	GO:0030324	lung development		0.024768	4	138	HOPX,PSEN2,CTGF,TNS3
GO: Biological Process	GO:0030808	regulation of nucleotide biosynthetic process		0.024768	4	138	GUCY1A3,GUCY1A2,S1PR3,PTGER4
GO: Biological Process	GO:0045670	regulation of osteoclast differentiation		0.025292	2	31	TLR4,LRRC17
GO: Biological Process	GO:0048639	positive regulation of developmental growth		0.025292	2	31	HOPX,NGF
GO: Biological Process	GO:0007159	leukocyte cell-cell adhesion		0.025292	2	31	VCAM1,ITGA4
GO: Biological Process	GO:0010769	regulation of cell morphogenesis involved in differentiation		0.025349	4	139	ACHE,RAP2A,SFRP2,NGF
GO: Biological Process	GO:0048871	multicellular organismal homeostasis		0.025349	4	139	TLR4,PDGFRB,EPHA3,PLA2G4A
GO: Biological Process	GO:0022604	regulation of cell morphogenesis		0.025349	4	139	ACHE,RAP2A,SFRP2,NGF
GO: Biological Process	GO:0035282	segmentation		0.025352	3	79	ZEB2,PSEN2,SFRP2
GO: Biological Process	GO:0006939	smooth muscle contraction		0.025352	3	79	GUCY1A3,MYH11,P2RX1
GO: Biological Process	GO:0007270	neuron-neuron synaptic transmission		0.02619	3	80	P2RX1,SHC3,SERPINE2
GO: Biological Process	GO:0001667	ameboidal cell migration		0.02619	3	80	NRP2,ZEB2,ARID5B
GO: Biological Process	GO:0007178	transmembrane receptor protein serine/threonine kinase signaling pathway		0.026272	5	209	ITGA8,PDGFRB,SFRP2,GDF10,MECOM
GO: Biological Process	GO:0050867	positive regulation of cell activation		0.026272	5	209	VCAM1,LYST,IL2RG,TLR4,CTGF
GO: Biological Process	GO:0030323	respiratory tube development		0.026534	4	141	HOPX,PSEN2,CTGF,TNS3
GO: Biological Process	GO:0071495	cellular response to endogenous stimulus		0.026667	7	363	HDAC9,NCF2,AGTR1,PRKCA,SHC3,PRKAB2,NR2F1
GO: Biological Process	GO:0061097	regulation of protein tyrosine kinase activity		0.026839	2	32	PSEN2,AFAP1L2
GO: Biological Process	GO:0048814	regulation of dendrite morphogenesis		0.026839	2	32	ACHE,RAP2A
GO: Biological Process	GO:0046677	response to antibiotic		0.026839	2	32	PRKCA,ETS1
GO: Biological Process	GO:0006476	protein deacetylation		0.026839	2	32	HOPX,HDAC9
GO: Biological Process	GO:0032612	interleukin-1 production		0.026839	2	32	S1PR3,TLR4
GO: Biological Process	GO:0016339	calcium-dependent cell-cell adhesion		0.026839	2	32	PCDH18,PCDH12
GO: Biological Process	GO:0048638	regulation of developmental growth		0.027042	3	81	HOPX,SFRP2,NGF
GO: Biological Process	GO:0009749	response to glucose stimulus		0.027042	3	81	ANGPT2,NCF2,CTGF
GO: Biological Process	GO:0018108	peptidyl-tyrosine phosphorylation		0.028375	4	144	TLR4,PDGFRB,SFRP2,PRKCA
GO: Biological Process	GO:0030799	regulation of cyclic nucleotide metabolic process		0.028375	4	144	GUCY1A3,GUCY1A2,S1PR3,PTGER4
GO: Biological Process	GO:0048010	vascular endothelial growth factor receptor signaling pathway		0.028424	2	33	NRP2,PDGFRB
GO: Biological Process	GO:0035601	protein deacylation		0.028424	2	33	HOPX,HDAC9
GO: Biological Process	GO:0001755	neural crest cell migration		0.028424	2	33	NRP2,ZEB2
GO: Biological Process	GO:0015695	organic cation transport		0.028424	2	33	SLC12A2,PRKAB2
GO: Biological Process	GO:0043405	regulation of MAP kinase activity		0.028696	5	214	TLR4,RGS4,ZEB2,SFRP2,PRKCA
GO: Biological Process	GO:0006164	purine nucleotide biosynthetic process		0.029041	6	290	GUCY1B3,GUCY1A3,GUCY1A2,S1PR3,PTGER4,ATP1B2
GO: Biological Process	GO:0031644	regulation of neurological system process		0.029197	5	215	ACHE,TLR4,PSEN2,NGF,SERPINE2
GO: Biological Process	GO:0018212	peptidyl-tyrosine modification		0.029642	4	146	TLR4,PDGFRB,SFRP2,PRKCA
GO: Biological Process	GO:0048608	reproductive structure development		0.029703	5	216	ADAMTS1,PLA2G4A,ARID5B,SFRP2,SERPINE2
GO: Biological Process	GO:0043534	blood vessel endothelial cell migration		0.030045	2	34	ANGPT2,HDAC9
GO: Biological Process	GO:0045669	positive regulation of osteoblast differentiation		0.030045	2	34	SFRP2,GDF10
GO: Biological Process	GO:0051246	regulation of protein metabolic process		0.030202	12	815	TLR4,ZEB2,RAP2A,PDGFRB,PSEN2,CTGF,AFAP1L2,AGTR1,SFRP2,PRKCA,NGF,SERPINE2
GO: Biological Process	GO:0016050	vesicle organization		0.030598	3	85	LYST,PLA2G4A,SERPINE2
GO: Biological Process	GO:0008285	negative regulation of cell proliferation		0.030776	8	458	FRK,ADAMTS1,SFRP2,PRKCA,PAWR,ETS1,GATA3,SERPINE2
GO: Biological Process	GO:0040008	regulation of growth		0.031118	8	459	HOPX,APBB2,CTGF,AGTR1,SFRP2,RASGRP2,NGF,SERPINE2
GO: Biological Process	GO:0032940	secretion by cell		0.031496	10	636	VCL,LYST,ACHE,P2RX1,CTGF,AGTR1,PRKCA,NGF,PDE8B,SERPINE2
GO: Biological Process	GO:0009746	response to hexose stimulus		0.031524	3	86	ANGPT2,NCF2,CTGF
GO: Biological Process	GO:0034284	response to monosaccharide stimulus		0.031524	3	86	ANGPT2,NCF2,CTGF
GO: Biological Process	GO:0006663	platelet activating factor biosynthetic process		0.031548	1	4	PLA2G4A
GO: Biological Process	GO:0003056	regulation of vascular smooth muscle contraction		0.031548	1	4	P2RX1
GO: Biological Process	GO:0010572	positive regulation of platelet activation		0.031548	1	4	TLR4
GO: Biological Process	GO:0032455	nerve growth factor processing		0.031548	1	4	NGF
GO: Biological Process	GO:0034110	regulation of homotypic cell-cell adhesion		0.031548	1	4	SERPINE2
GO: Biological Process	GO:0010755	regulation of plasminogen activation		0.031548	1	4	SERPINE2
GO: Biological Process	GO:0042421	norepinephrine biosynthetic process		0.031548	1	4	GATA3
GO: Biological Process	GO:0033299	secretion of lysosomal enzymes		0.031548	1	4	LYST
GO: Biological Process	GO:0034983	peptidyl-lysine deacetylation		0.031548	1	4	HDAC9
GO: Biological Process	GO:0032727	positive regulation of interferon-alpha production		0.031548	1	4	TLR4
GO: Biological Process	GO:0048539	bone marrow development		0.031548	1	4	LRRC17
GO: Biological Process	GO:0045591	positive regulation of regulatory T cell differentiation		0.031548	1	4	IL2RG
GO: Biological Process	GO:0071688	striated muscle myosin thick filament assembly		0.031548	1	4	MYH11
GO: Biological Process	GO:0030241	skeletal muscle myosin thick filament assembly		0.031548	1	4	MYH11
GO: Biological Process	GO:0051770	positive regulation of nitric-oxide synthase biosynthetic process		0.031548	1	4	TLR4
GO: Biological Process	GO:0051597	response to methylmercury		0.031548	1	4	PLA2G4A
GO: Biological Process	GO:0002034	regulation of blood vessel size by renin-angiotensin		0.031548	1	4	AGTR1
GO: Biological Process	GO:0034333	adherens junction assembly		0.031548	1	4	VCL
GO: Biological Process	GO:0003072	renal control of peripheral vascular resistance involved in regulation of systemic arterial blood pressure		0.031548	1	4	AGTR1
GO: Biological Process	GO:0010715	regulation of extracellular matrix disassembly		0.031548	1	4	ETS1
GO: Biological Process	GO:2000051	negative regulation of non-canonical Wnt receptor signaling pathway		0.031548	1	4	SFRP2
GO: Biological Process	GO:0031340	positive regulation of vesicle fusion		0.031548	1	4	PLA2G4A
GO: Biological Process	GO:0070933	histone H4 deacetylation		0.031548	1	4	HDAC9
GO: Biological Process	GO:0014067	negative regulation of phosphatidylinositol 3-kinase cascade		0.031548	1	4	SERPINE2
GO: Biological Process	GO:0061054	dermatome development		0.031548	1	4	SFRP2
GO: Biological Process	GO:0070932	histone H3 deacetylation		0.031548	1	4	HDAC9
GO: Biological Process	GO:0002019	regulation of renal output by angiotensin		0.031548	1	4	AGTR1
GO: Biological Process	GO:0090050	positive regulation of cell migration involved in sprouting angiogenesis		0.031548	1	4	HDAC9
GO: Biological Process	GO:0033860	regulation of NAD(P)H oxidase activity		0.031548	1	4	AGTR1
GO: Biological Process	GO:0010950	positive regulation of endopeptidase activity		0.031548	1	4	SFRP2
GO: Biological Process	GO:0042661	regulation of mesodermal cell fate specification		0.031548	1	4	SFRP2
GO: Biological Process	GO:0003402	planar cell polarity pathway involved in axis elongation		0.031548	1	4	SFRP2
GO: Biological Process	GO:0060048	cardiac muscle contraction		0.031702	2	35	PSEN2,CTGF
GO: Biological Process	GO:0001659	temperature homeostasis		0.031702	2	35	EPHA3,PLA2G4A
GO: Biological Process	GO:0009892	negative regulation of metabolic process		0.032113	15	1111	HOPX,SNAI2,HDAC9,ZEB2,PSEN2,NOSTRIN,RYBP,KLF12,ARID5B,SFRP2,PRKCA,PAWR,MECOM,NR2F1,SERPINE2
GO: Biological Process	GO:0051093	negative regulation of developmental process		0.032606	7	379	ANGPT2,HOPX,TLR4,ADAMTS1,SFRP2,LRRC17,MBNL3
GO: Biological Process	GO:0010035	response to inorganic substance		0.033	6	299	CP,KCNMB1,GNAO1,PLA2G4A,PRKCA,TRPC1
GO: Biological Process	GO:0030810	positive regulation of nucleotide biosynthetic process		0.033394	2	36	GUCY1A3,GUCY1A2
GO: Biological Process	GO:0030804	positive regulation of cyclic nucleotide biosynthetic process		0.033394	2	36	GUCY1A3,GUCY1A2
GO: Biological Process	GO:0048641	regulation of skeletal muscle tissue development		0.033394	2	36	HDAC9,MBNL3
GO: Biological Process	GO:0014706	striated muscle tissue development		0.033405	5	223	MYH11,HDAC9,FHL2,PLN,MBNL3
GO: Biological Process	GO:0016192	vesicle-mediated transport		0.033772	12	829	VCL,LYST,ACHE,MRC1,RAB6B,NOSTRIN,P2RX1,SH3KBP1,PLA2R1,PLA2G4A,MFGE8,PRKCA
GO: Biological Process	GO:0060284	regulation of cell development		0.03381	7	382	HDAC9,ACHE,RAP2A,SFRP2,NGF,MBNL3,SERPINE2
GO: Biological Process	GO:0043408	regulation of MAPKKK cascade		0.033956	5	224	TLR4,ZEB2,RAP2A,SFRP2,MECOM
GO: Biological Process	GO:0048011	nerve growth factor receptor signaling pathway		0.033956	5	224	PSEN2,PRKCA,SHC3,NGF,ARHGEF6
GO: Biological Process	GO:0030029	actin filament-based process		0.034218	7	383	MYH11,RAP2A,FHOD1,APBB2,FGD6,KANK4,DES
GO: Biological Process	GO:0009790	embryo development		0.034306	12	831	VCAM1,HOPX,ITGA8,SNAI2,GJA5,ZEB2,PCDH12,PDGFRB,PSEN2,ITGA4,SFRP2,MECOM
GO: Biological Process	GO:0072522	purine-containing compound biosynthetic process		0.034393	6	302	GUCY1B3,GUCY1A3,GUCY1A2,S1PR3,PTGER4,ATP1B2
GO: Biological Process	GO:0016310	phosphorylation		0.034493	18	1422	FRK,MARK1,DGKB,TLR4,RGS4,ZEB2,RAP2A,DAPK2,PDGFRB,PSEN2,CTGF,SH3KBP1,EPHA3,AFAP1L2,SFRP2,PRKCA,NGF,PIP4K2A
GO: Biological Process	GO:0043271	negative regulation of ion transport		0.035121	2	37	GNAO1,SERPINE2
GO: Biological Process	GO:0050918	positive chemotaxis		0.035121	2	37	ANGPT2,PRKCA
GO: Biological Process	GO:0001701	in utero embryonic development		0.035343	6	304	VCAM1,HOPX,PCDH12,PDGFRB,ITGA4,MECOM
GO: Biological Process	GO:0042326	negative regulation of phosphorylation		0.035373	3	90	PSEN2,SFRP2,PRKCA
GO: Biological Process	GO:0009166	nucleotide catabolic process		0.03548	9	559	TBC1D2B,RAP2A,NCF2,GNAO1,ABCC9,PDE5A,FGD6,USP6NL,ATP1B2
GO: Biological Process	GO:0009581	detection of external stimulus		0.036371	3	91	SLC12A2,TLR4,SERPINE2
GO: Biological Process	GO:0048705	skeletal system morphogenesis		0.036482	4	156	PDGFRB,CTGF,ARID5B,SFRP2
GO: Biological Process	GO:0045777	positive regulation of blood pressure		0.036882	2	38	NCF2,AGTR1
GO: Biological Process	GO:0030801	positive regulation of cyclic nucleotide metabolic process		0.036882	2	38	GUCY1A3,GUCY1A2
GO: Biological Process	GO:0045981	positive regulation of nucleotide metabolic process		0.036882	2	38	GUCY1A3,GUCY1A2
GO: Biological Process	GO:0048738	cardiac muscle tissue development		0.037384	3	92	MYH11,FHL2,PLN
GO: Biological Process	GO:0000122	negative regulation of transcription from RNA polymerase II promoter		0.037601	7	391	HOPX,SNAI2,HDAC9,RYBP,KLF12,PAWR,NR2F1
GO: Biological Process	GO:0043087	regulation of GTPase activity		0.03795	4	158	TBC1D2B,GNAO1,FGD6,USP6NL
GO: Biological Process	GO:0030316	osteoclast differentiation		0.038676	2	39	TLR4,LRRC17
GO: Biological Process	GO:0043409	negative regulation of MAPKKK cascade		0.038676	2	39	TLR4,MECOM
GO: Biological Process	GO:0033124	regulation of GTP catabolic process		0.038696	4	159	TBC1D2B,GNAO1,FGD6,USP6NL
GO: Biological Process	GO:0010604	positive regulation of macromolecule metabolic process		0.039187	17	1342	EBF1,TLR4,RAP2A,PDGFRB,FHL2,CTGF,KLF12,AFAP1L2,AGTR1,SFRP2,PRKCA,PAWR,NGF,ETS1,MECOM,GATA3,NR2F1
GO: Biological Process	GO:0007614	short-term memory		0.039279	1	5	PDE5A
GO: Biological Process	GO:0010662	regulation of striated muscle cell apoptosis		0.039279	1	5	SFRP2
GO: Biological Process	GO:0090049	regulation of cell migration involved in sprouting angiogenesis		0.039279	1	5	HDAC9
GO: Biological Process	GO:0032430	positive regulation of phospholipase A2 activity		0.039279	1	5	AGTR1
GO: Biological Process	GO:0002361	CD4-positive, CD25-positive, alpha-beta regulatory T cell differentiation		0.039279	1	5	IL2RG
GO: Biological Process	GO:0051767	nitric-oxide synthase biosynthetic process		0.039279	1	5	TLR4
GO: Biological Process	GO:0010665	regulation of cardiac muscle cell apoptosis		0.039279	1	5	SFRP2
GO: Biological Process	GO:0045989	positive regulation of striated muscle contraction		0.039279	1	5	CTGF
GO: Biological Process	GO:0042984	regulation of amyloid precursor protein biosynthetic process		0.039279	1	5	PAWR
GO: Biological Process	GO:0060087	relaxation of vascular smooth muscle		0.039279	1	5	GUCY1A3
GO: Biological Process	GO:0070431	nucleotide-binding oligomerization domain containing 2 signaling pathway		0.039279	1	5	TLR4
GO: Biological Process	GO:0060907	positive regulation of macrophage cytokine production		0.039279	1	5	TLR4
GO: Biological Process	GO:0030321	transepithelial chloride transport		0.039279	1	5	SLC12A2
GO: Biological Process	GO:0048251	elastic fiber assembly		0.039279	1	5	MYH11
GO: Biological Process	GO:0010667	negative regulation of cardiac muscle cell apoptosis		0.039279	1	5	SFRP2
GO: Biological Process	GO:0051769	regulation of nitric-oxide synthase biosynthetic process		0.039279	1	5	TLR4
GO: Biological Process	GO:0048711	positive regulation of astrocyte differentiation		0.039279	1	5	SERPINE2
GO: Biological Process	GO:0022614	membrane to membrane docking		0.039279	1	5	VCAM1
GO: Biological Process	GO:0045589	regulation of regulatory T cell differentiation		0.039279	1	5	IL2RG
GO: Biological Process	GO:0071481	cellular response to X-ray		0.039279	1	5	SFRP2
GO: Biological Process	GO:0008291	acetylcholine metabolic process		0.039279	1	5	ACHE
GO: Biological Process	GO:0002678	positive regulation of chronic inflammatory response		0.039279	1	5	PDE5A
GO: Biological Process	GO:0002035	brain renin-angiotensin system		0.039279	1	5	AGTR1
GO: Biological Process	GO:0001554	luteolysis		0.039279	1	5	PLA2G4A
GO: Biological Process	GO:0010107	potassium ion import		0.039279	1	5	ABCC9
GO: Biological Process	GO:0070423	nucleotide-binding oligomerization domain containing signaling pathway		0.039279	1	5	TLR4
GO: Biological Process	GO:0010664	negative regulation of striated muscle cell apoptosis		0.039279	1	5	SFRP2
GO: Biological Process	GO:0072526	pyridine-containing compound catabolic process		0.039279	1	5	NCF2
GO: Biological Process	GO:0042983	amyloid precursor protein biosynthetic process		0.039279	1	5	PAWR
GO: Biological Process	GO:0046469	platelet activating factor metabolic process		0.039279	1	5	PLA2G4A
GO: Biological Process	GO:0002573	myeloid leukocyte differentiation		0.039452	3	94	TLR4,PSEN2,LRRC17
GO: Biological Process	GO:0045637	regulation of myeloid cell differentiation		0.039452	3	94	TLR4,LRRC17,ETS1
GO: Biological Process	GO:0010243	response to organic nitrogen		0.039452	3	94	GNAO1,CTGF,PLA2G4A
GO: Biological Process	GO:0006112	energy reserve metabolic process		0.040215	4	161	PCDH12,PYGM,PRKCA,PRKAB2
GO: Biological Process	GO:0048589	developmental growth		0.040395	5	235	HOPX,PSEN2,SFRP2,MUSTN1,NGF
GO: Biological Process	GO:0033993	response to lipid		0.040503	2	40	TLR4,CTGF
GO: Biological Process	GO:0007618	mating		0.040503	2	40	P2RX1,SERPINE2
GO: Biological Process	GO:0014031	mesenchymal cell development		0.040508	3	95	NRP2,ZEB2,SFRP2
GO: Biological Process	GO:0045936	negative regulation of phosphate metabolic process		0.040508	3	95	PSEN2,SFRP2,PRKCA
GO: Biological Process	GO:0010563	negative regulation of phosphorus metabolic process		0.040508	3	95	PSEN2,SFRP2,PRKCA
GO: Biological Process	GO:0034656	nucleobase, nucleoside and nucleotide catabolic process		0.040863	9	574	TBC1D2B,RAP2A,NCF2,GNAO1,ABCC9,PDE5A,FGD6,USP6NL,ATP1B2
GO: Biological Process	GO:0034655	nucleobase, nucleoside, nucleotide and nucleic acid catabolic process		0.040863	9	574	TBC1D2B,RAP2A,NCF2,GNAO1,ABCC9,PDE5A,FGD6,USP6NL,ATP1B2
GO: Biological Process	GO:0010975	regulation of neuron projection development		0.040987	4	162	ACHE,RAP2A,NGF,SERPINE2
GO: Biological Process	GO:0008585	female gonad development		0.041578	3	96	ADAMTS1,PLA2G4A,ARID5B
GO: Biological Process	GO:0008406	gonad development		0.041767	4	163	ADAMTS1,PLA2G4A,ARID5B,SFRP2
GO: Biological Process	GO:0045768	positive regulation of anti-apoptosis		0.042362	2	41	PDGFRB,SFRP2
GO: Biological Process	GO:0042246	tissue regeneration		0.042362	2	41	HOPX,MUSTN1
GO: Biological Process	GO:0050772	positive regulation of axonogenesis		0.042362	2	41	ACHE,NGF
GO: Biological Process	GO:0045638	negative regulation of myeloid cell differentiation		0.042362	2	41	TLR4,LRRC17
GO: Biological Process	GO:0006898	receptor-mediated endocytosis		0.042662	3	97	ACHE,MRC1,PRKCA
GO: Biological Process	GO:0007266	Rho protein signal transduction		0.043353	4	165	PREX2,AGTR1,FGD6,ARHGEF6
GO: Biological Process	GO:0030900	forebrain development		0.043551	5	240	ZEB2,GNAO1,PSEN2,MECOM,NR2F1
GO: Biological Process	GO:0006800	oxygen and reactive oxygen species metabolic process		0.04376	3	98	NCF2,CTGF,AGTR1
GO: Biological Process	GO:0071310	cellular response to organic substance		0.043908	8	492	NRP2,HDAC9,NCF2,AGTR1,PRKCA,SHC3,PRKAB2,NR2F1
GO: Biological Process	GO:0032844	regulation of homeostatic process		0.044158	4	166	PLA2G4A,AGTR1,TRPC1,ETS1
GO: Biological Process	GO:0016525	negative regulation of angiogenesis		0.044252	2	42	ANGPT2,ADAMTS1
GO: Biological Process	GO:0031328	positive regulation of cellular biosynthetic process		0.044686	14	1062	GUCY1A3,GUCY1A2,EBF1,TLR4,FHL2,KLF12,PLA2G4A,AFAP1L2,SFRP2,PAWR,ETS1,MECOM,GATA3,NR2F1
GO: Biological Process	GO:0002526	acute inflammatory response		0.044873	3	99	VCAM1,EPHA3,PLA2G4A
GO: Biological Process	GO:0010952	positive regulation of peptidase activity		0.044873	3	99	P2RX1,CTGF,SFRP2
GO: Biological Process	GO:0009743	response to carbohydrate stimulus		0.045999	3	100	ANGPT2,NCF2,CTGF
GO: Biological Process	GO:0001894	tissue homeostasis		0.045999	3	100	TLR4,PDGFRB,PLA2G4A
GO: Biological Process	GO:0045321	leukocyte activation		0.046109	8	497	VCAM1,LYST,HDAC9,IL2RG,TLR4,PSEN2,ITGA4,PAWR
GO: Biological Process	GO:0042439	ethanolamine-containing compound metabolic process		0.046173	2	43	ACHE,PLA2G4A
GO: Biological Process	GO:0050773	regulation of dendrite development		0.046173	2	43	ACHE,RAP2A
GO: Biological Process	GO:0030193	regulation of blood coagulation		0.046173	2	43	TLR4,SERPINE2
GO: Biological Process	GO:0046483	heterocycle metabolic process		0.046756	14	1069	GUCY1B3,GUCY1A3,GUCY1A2,S1PR3,TBC1D2B,PTGER4,RAP2A,NCF2,GNAO1,ABCC9,PDE5A,FGD6,USP6NL,ATP1B2
GO: Biological Process	GO:0003214	cardiac left ventricle morphogenesis		0.046949	1	6	SFRP2
GO: Biological Process	GO:0007501	mesodermal cell fate specification		0.046949	1	6	SFRP2
GO: Biological Process	GO:0045213	neurotransmitter receptor metabolic process		0.046949	1	6	ACHE
GO: Biological Process	GO:0060028	convergent extension involved in axis elongation		0.046949	1	6	SFRP2
GO: Biological Process	GO:0021683	cerebellar granular layer morphogenesis		0.046949	1	6	SERPINE2
GO: Biological Process	GO:0031394	positive regulation of prostaglandin biosynthetic process		0.046949	1	6	PLA2G4A
GO: Biological Process	GO:0031392	regulation of prostaglandin biosynthetic process		0.046949	1	6	PLA2G4A
GO: Biological Process	GO:0001921	positive regulation of receptor recycling		0.046949	1	6	AGTR1
GO: Biological Process	GO:0032660	regulation of interleukin-17 production		0.046949	1	6	TLR4
GO: Biological Process	GO:0032753	positive regulation of interleukin-4 production		0.046949	1	6	GATA3
GO: Biological Process	GO:0032620	interleukin-17 production		0.046949	1	6	TLR4
GO: Biological Process	GO:0019695	choline metabolic process		0.046949	1	6	ACHE
GO: Biological Process	GO:2000095	regulation of Wnt receptor signaling pathway, planar cell polarity pathway		0.046949	1	6	SFRP2
GO: Biological Process	GO:0090244	Wnt receptor signaling pathway involved in somitogenesis		0.046949	1	6	SFRP2
GO: Biological Process	GO:0010658	striated muscle cell apoptosis		0.046949	1	6	SFRP2
GO: Biological Process	GO:0031034	myosin filament assembly		0.046949	1	6	MYH11
GO: Biological Process	GO:0010935	regulation of macrophage cytokine production		0.046949	1	6	TLR4
GO: Biological Process	GO:2000050	regulation of non-canonical Wnt receptor signaling pathway		0.046949	1	6	SFRP2
GO: Biological Process	GO:0000320	re-entry into mitotic cell cycle		0.046949	1	6	CTGF
GO: Biological Process	GO:0010560	positive regulation of glycoprotein biosynthetic process		0.046949	1	6	PAWR
GO: Biological Process	GO:0010659	cardiac muscle cell apoptosis		0.046949	1	6	SFRP2
GO: Biological Process	GO:0033089	positive regulation of T cell differentiation in thymus		0.046949	1	6	IL2RG
GO: Biological Process	GO:0021681	cerebellar granular layer development		0.046949	1	6	SERPINE2
GO: Biological Process	GO:0070509	calcium ion import		0.046949	1	6	TRPC4
GO: Biological Process	GO:0032656	regulation of interleukin-13 production		0.046949	1	6	TLR4
GO: Biological Process	GO:0031346	positive regulation of cell projection organization		0.047139	3	101	ACHE,NGF,SERPINE2
GO: Biological Process	GO:0016485	protein processing		0.047139	3	101	PSEN2,NGF,SERPINE2
GO: Biological Process	GO:0030177	positive regulation of Wnt receptor signaling pathway		0.048125	2	44	ZEB2,SFRP2
GO: Biological Process	GO:0014032	neural crest cell development		0.048125	2	44	NRP2,ZEB2
GO: Biological Process	GO:0010594	regulation of endothelial cell migration		0.048125	2	44	ANGPT2,HDAC9
GO: Biological Process	GO:0055002	striated muscle cell development		0.048293	3	102	MYH11,HDAC9,MBNL3
GO: Biological Process	GO:0042698	ovulation cycle		0.048293	3	102	ADAMTS1,PLA2G4A,GDF10
GO: Biological Process	GO:0048762	mesenchymal cell differentiation		0.048293	3	102	NRP2,ZEB2,SFRP2
GO: Biological Process	GO:0052547	regulation of peptidase activity		0.048902	5	248	P2RX1,CTGF,SFRP2,SERPINE2,SERPINI1
GO: Biological Process	GO:0051130	positive regulation of cellular component organization		0.049248	6	330	ACHE,PLA2G4A,MFGE8,PRKCA,NGF,SERPINE2
GO: Biological Process	GO:0009165	nucleotide biosynthetic process		0.049248	6	330	GUCY1B3,GUCY1A3,GUCY1A2,S1PR3,PTGER4,ATP1B2
GO: Biological Process	GO:0032868	response to insulin stimulus		0.049597	5	249	HDAC9,TLR4,PRKCA,SHC3,PRKAB2
GO: Biological Process	GO:0051249	regulation of lymphocyte activation		0.049597	5	249	VCAM1,LYST,IL2RG,TLR4,PAWR
GO: Cellular Component	GO:0044449	contractile fiber part		0	11	131	VCL,MYH11,MYL9,MYOM1,SORBS2,PSEN2,ABCC9,FHL2,PYGM,TRPC1,DES
GO: Cellular Component	GO:0043292	contractile fiber		0	11	147	VCL,MYH11,MYL9,MYOM1,SORBS2,PSEN2,ABCC9,FHL2,PYGM,TRPC1,DES
GO: Cellular Component	GO:0030016	myofibril		0.000001	9	134	VCL,MYOM1,SORBS2,PSEN2,ABCC9,FHL2,PYGM,TRPC1,DES
GO: Cellular Component	GO:0031226	intrinsic to plasma membrane		0.000001	28	1322	PCDH18,IL1RL2,ITGA8,CP,S1PR3,IL2RG,KCNMB1,SLC12A2,TLR4,MRC1,PCDH12,PDGFRB,NCF2,PSEN2,ABCC9,P2RX1,EPHA3,PLA2R1,ITGA4,KCNRG,AGTR1,ART3,TRPC6,RTN4RL1,TRPC4,TRPC1,KCNQ5,HLA-B
GO: Cellular Component	GO:0030017	sarcomere		0.000003	8	114	MYOM1,SORBS2,PSEN2,ABCC9,FHL2,PYGM,TRPC1,DES
GO: Cellular Component	GO:0005887	integral to plasma membrane		0.000009	26	1296	PCDH18,IL1RL2,ITGA8,S1PR3,IL2RG,KCNMB1,SLC12A2,TLR4,MRC1,PCDH12,PDGFRB,NCF2,PSEN2,ABCC9,P2RX1,EPHA3,PLA2R1,ITGA4,KCNRG,AGTR1,ART3,TRPC6,TRPC4,TRPC1,KCNQ5,HLA-B
GO: Cellular Component	GO:0008074	guanylate cyclase complex, soluble		0.000062	2	2	GUCY1B3,GUCY1A3
GO: Cellular Component	GO:0030018	Z disc		0.000118	5	61	SORBS2,PSEN2,FHL2,PYGM,DES
GO: Cellular Component	GO:0031674	I band		0.000276	5	73	SORBS2,PSEN2,FHL2,PYGM,DES
GO: Cellular Component	GO:0009986	cell surface		0.000366	12	472	VCAM1,ACHE,IL2RG,TLR4,MRC1,PSEN2,ITGA4,MFGE8,RTN4RL1,TRPC4,SERPINE2,CD53
GO: Cellular Component	GO:0005859	muscle myosin complex		0.000494	3	20	MYH11,MYL9,MYOM1
GO: Cellular Component	GO:0016460	myosin II complex		0.00066	3	22	MYH11,MYL9,MYOM1
GO: Cellular Component	GO:0031225	anchored to membrane		0.000851	6	140	VCAM1,CPM,CP,ACHE,ART3,RTN4RL1
GO: Cellular Component	GO:0042383	sarcolemma		0.000929	5	95	VCAM1,CACNA2D1,SNTB1,ABCC9,DES
GO: Cellular Component	GO:0009897	external side of plasma membrane		0.001115	7	202	VCAM1,IL2RG,TLR4,ITGA4,MFGE8,RTN4RL1,SERPINE2
GO: Cellular Component	GO:0044421	extracellular region part		0.001142	19	1108	VCAM1,ANGPT2,CP,ACHE,ADAMTS1,CD248,CTGF,CXCL13,PLA2R1,OLFML2B,SFRP2,MFGE8,DKK2,ADAMTS5,PTN,LRRC17,NGF,GDF10,SERPINE2
GO: Cellular Component	GO:0045121	membrane raft		0.001214	7	205	TLR4,PSEN2,P2RX1,PRKCA,RTN4RL1,TRPC4,TRPC1
GO: Cellular Component	GO:0031012	extracellular matrix		0.001263	10	399	ACHE,ADAMTS1,CD248,CTGF,OLFML2B,SFRP2,MFGE8,ADAMTS5,PTN,SERPINE2
GO: Cellular Component	GO:0045202	synapse		0.001305	11	472	ITGA8,ACHE,SORBS2,APBB2,SNTB1,PSEN2,P2RX1,SH3KBP1,RASGRP2,DES,SERPINE2
GO: Cellular Component	GO:0030054	cell junction		0.001415	13	628	VCL,ACHE,GJA5,SORBS2,PCDH12,LMO7,SNTB1,FHL2,SH3KBP1,RASGRP2,TRPC4,TNS3,AMOTL1
GO: Cellular Component	GO:0034702	ion channel complex		0.001638	7	216	KCNMB1,CACNA2D1,ABCC9,ANO1,KCNRG,TRPC4,KCNQ5
GO: Cellular Component	GO:0016459	myosin complex		0.001823	4	66	MYH11,MYL9,MYOM1,MYO1B
GO: Cellular Component	GO:0005615	extracellular space		0.003237	15	859	VCAM1,ANGPT2,CP,ACHE,CTGF,CXCL13,PLA2R1,SFRP2,MFGE8,DKK2,PTN,LRRC17,NGF,GDF10,SERPINE2
GO: Cellular Component	GO:0031594	neuromuscular junction		0.00382	3	40	ACHE,PSEN2,SERPINE2
GO: Cellular Component	GO:0031430	M band		0.00386	2	12	MYOM1,FHL2
GO: Cellular Component	GO:0034703	cation channel complex		0.005197	5	141	KCNMB1,CACNA2D1,KCNRG,TRPC4,KCNQ5
GO: Cellular Component	GO:0019717	synaptosome		0.005197	5	141	GNAO1,P2RX1,SH3KBP1,PRKCA,RASGRP2
GO: Cellular Component	GO:0016529	sarcoplasmic reticulum		0.005671	3	46	CACNA2D1,PLN,PYGM
GO: Cellular Component	GO:0043034	costamere		0.006047	2	15	VCL,TRPC1
GO: Cellular Component	GO:0016323	basolateral plasma membrane		0.006074	7	274	VCL,FHL2,SH3KBP1,AGTR1,TRPC4,TRPC1,TNS3
GO: Cellular Component	GO:0016528	sarcoplasm		0.006766	3	49	CACNA2D1,PLN,PYGM
GO: Cellular Component	GO:0031240	external side of cell outer membrane		0.007874	1	1	P2RX1
GO: Cellular Component	GO:0032982	myosin filament		0.009647	2	19	MYH11,MYOM1
GO: Cellular Component	GO:0005925	focal adhesion		0.009869	4	106	VCL,FHL2,SH3KBP1,TNS3
GO: Cellular Component	GO:0005911	cell-cell junction		0.011292	6	237	VCL,GJA5,PCDH12,LMO7,TRPC4,AMOTL1
GO: Cellular Component	GO:0005924	cell-substrate adherens junction		0.011546	4	111	VCL,FHL2,SH3KBP1,TNS3
GO: Cellular Component	GO:0031672	A band		0.011726	2	21	MYOM1,FHL2
GO: Cellular Component	GO:0005912	adherens junction		0.012005	5	173	VCL,LMO7,FHL2,SH3KBP1,TNS3
GO: Cellular Component	GO:0030055	cell-substrate junction		0.014187	4	118	VCL,FHL2,SH3KBP1,TNS3
GO: Cellular Component	GO:0005626	insoluble fraction		0.014265	16	1111	NRP2,DGKB,SLC12A2,RGS4,NCF2,GNAO1,PSEN2,ABCC9,P2RX1,SH3KBP1,PLA2G4A,PRKCA,RASGRP2,DES,SERPINE2,HLA-B
GO: Cellular Component	GO:0015629	actin cytoskeleton		0.015081	7	327	VCL,MYH11,MYL9,MYOM1,SORBS2,MYO1B,FHL2
GO: Cellular Component	GO:0019898	extrinsic to membrane		0.015854	4	122	GNAO1,FRMD3,MFGE8,SERPINE2
GO: Cellular Component	GO:0070161	anchoring junction		0.016317	5	187	VCL,LMO7,FHL2,SH3KBP1,TNS3
GO: Cellular Component	GO:0046658	anchored to plasma membrane		0.016412	2	25	CP,RTN4RL1
GO: Cellular Component	GO:0030315	T-tubule		0.017689	2	26	CACNA2D1,ABCC9
GO: Cellular Component	GO:0031252	cell leading edge		0.02115	5	200	ITGA8,RAPH1,APBB2,RASGRP2,FGD6
GO: Cellular Component	GO:0005624	membrane fraction		0.021192	15	1067	NRP2,DGKB,SLC12A2,RGS4,NCF2,GNAO1,PSEN2,ABCC9,P2RX1,SH3KBP1,PLA2G4A,PRKCA,RASGRP2,SERPINE2,HLA-B
GO: Cellular Component	GO:0008305	integrin complex		0.021761	2	29	ITGA8,ITGA4
GO: Cellular Component	GO:0045177	apical part of cell		0.02257	6	277	VCAM1,ITGA8,SLC12A2,LMO7,PSEN2,ATP1B2
GO: Cellular Component	GO:0009279	cell outer membrane		0.023439	1	3	P2RX1
GO: Cellular Component	GO:0019897	extrinsic to plasma membrane		0.024493	3	79	GNAO1,MFGE8,SERPINE2
GO: Cellular Component	GO:0034704	calcium channel complex		0.02467	2	31	CACNA2D1,TRPC4
GO: Cellular Component	GO:0008282	ATP-sensitive potassium channel complex		0.03113	1	4	ABCC9
GO: Cellular Component	GO:0032591	dendritic spine membrane		0.03113	1	4	ITGA8
GO: Cellular Component	GO:0030485	smooth muscle contractile fiber		0.03113	1	4	MYH11
GO: Cellular Component	GO:0005863	striated muscle myosin thick filament		0.03113	1	4	MYOM1
GO: Cellular Component	GO:0034705	potassium channel complex		0.034201	3	90	KCNMB1,KCNRG,KCNQ5
GO: Cellular Component	GO:0008076	voltage-gated potassium channel complex		0.034201	3	90	KCNMB1,KCNRG,KCNQ5
GO: Cellular Component	GO:0030425	dendrite		0.03437	6	306	ITGA8,ACHE,SORBS2,PSEN2,AGTR1,PRKCA
GO: Cellular Component	GO:0045098	type III intermediate filament		0.038761	1	5	DES
GO: Cellular Component	GO:0000267	cell fraction		0.038941	18	1462	NRP2,DGKB,SLC12A2,RGS4,NCF2,GNAO1,PSEN2,ABCC9,P2RX1,SH3KBP1,CXCL13,PYGM,PLA2G4A,PRKCA,RASGRP2,DES,SERPINE2,HLA-B
GO: Cellular Component	GO:0030027	lamellipodium		0.03918	3	95	RAPH1,APBB2,FGD6
GO: Cellular Component	GO:0001725	stress fiber		0.041347	2	41	VCL,MYH11
GO: Cellular Component	GO:0030175	filopodium		0.041347	2	41	VCAM1,RAPH1
GO: Cellular Component	GO:0042995	cell projection		0.042664	14	1069	VCAM1,ANGPT2,ITGA8,NRP2,ACHE,RAPH1,SORBS2,APBB2,PSEN2,MYO1B,AGTR1,PRKCA,RASGRP2,FGD6
GO: Cellular Component	GO:0043025	neuronal cell body		0.043395	6	324	ITGA8,ACHE,SORBS2,PSEN2,PRKCA,SERPINE2
GO: Cellular Component	GO:0032432	actin filament bundle		0.045073	2	43	VCL,MYH11
GO: Cellular Component	GO:0031232	extrinsic to external side of plasma membrane		0.046332	1	6	SERPINE2
GO: Cellular Component	GO:0046696	lipopolysaccharide receptor complex		0.046332	1	6	TLR4
Transcription Factor Binding Site	V$SRF_C	V$SRF_C		0.000019	10	180	VCL,MYH11,KCNMB1,MYL9,MCAM,MYO1B,FHL2,PLN,PRKAB2,NR2F1
Transcription Factor Binding Site	V$IK2_01	V$IK2_01		0.000448	9	216	GUCY1A2,HOPX,MYH11,NRP2,P2RX1,CTGF,KLF12,SHC3,ETS1
Transcription Factor Binding Site	GCANCTGNY_V$MYOD_Q6	GCANCTGNY_V$MYOD_Q6		0.000469	18	718	GUCY1A3,HDAC9,GJA5,PCDH12,APBB2,MCAM,PLN,PREX2,KLF12,ADAM12,ADAMTS5,NGF,TRPC4,KCNQ5,LPHN3,DES,GATA3,ARHGEF6
Transcription Factor Binding Site	RYTTCCTG_V$ETS2_B	RYTTCCTG_V$ETS2_B		0.000658	20	869	VCL,MARK1,ANGPT2,GJA5,PDGFRB,HCAR1,NCF2,NOSTRIN,SH3KBP1,KLF12,DKK2,TRPC6,RCAN2,SHC3,ETS1,PIP4K2A,KCNQ5,DES,GATA3,SERPINI1
Transcription Factor Binding Site	V$SRF_Q4	V$SRF_Q4		0.004025	7	191	VCL,MYH11,KCNMB1,MYL9,MYO1B,CTGF,NR2F1
Transcription Factor Binding Site	TGGAAA_V$NFAT_Q4_01	TGGAAA_V$NFAT_Q4_01		0.005709	26	1493	GUCY1B3,HOPX,ITGA8,IL2RG,RGS2,PCDH12,HCAR1,MCAM,GNAO1,CTGF,SH3KBP1,KLF12,ADAM12,PLCL1,DKK2,RCAN2,NGF,GDF10,ETS1,MECOM,KCNQ5,AMOTL1,DES,GATA3,HLA-B,SERPINI1
Transcription Factor Binding Site	V$SRF_Q6	V$SRF_Q6		0.006715	7	210	VCL,MYH11,KCNMB1,MYL9,PLN,PRKAB2,NR2F1
Transcription Factor Binding Site	V$PAX5_02	V$PAX5_02		0.006801	2	12	CORO2A,RASGRP2
Transcription Factor Binding Site	V$IK1_01	V$IK1_01		0.008379	7	219	GUCY1B3,P2RX1,PREX2,PLA2R1,SHC3,TRPC4,TRPC1
Transcription Factor Binding Site	V$RORA2_01	V$RORA2_01		0.009631	5	123	TMEFF2,HDAC9,EPHA3,PYGM,ATP1B2
Transcription Factor Binding Site	V$SRF_01	V$SRF_01		0.011767	3	45	VCL,MYH11,KCNMB1
Transcription Factor Binding Site	CATTGTYY_V$SOX9_B1	CATTGTYY_V$SOX9_B1		0.012175	8	293	VCL,PCDH18,HDAC9,RAPH1,PCDH12,GNAO1,ADAMTS5,ETS1
Transcription Factor Binding Site	YTATTTTNR_V$MEF2_02	YTATTTTNR_V$MEF2_02		0.014316	12	558	MARK1,ANGPT2,NRP2,HDAC9,DGKB,GNAO1,CTGF,EPHA3,ANO1,KLF12,RTN4RL1,ETS1
Transcription Factor Binding Site	V$TATA_C	V$TATA_C		0.015193	7	246	MYH11,GJA5,SLC12A2,PDGFRB,DKK2,TRPC4,MECOM
Transcription Factor Binding Site	V$FOXO1_02	V$FOXO1_02		0.015906	6	192	PCDH18,CACNA2D1,GNAO1,KLF12,ART3,NR2F1
Transcription Factor Binding Site	V$SRF_Q5_01	V$SRF_Q5_01		0.01628	6	193	VCL,MYH11,MYL9,PLN,PRKAB2,NR2F1
Transcription Factor Binding Site	V$HSF2_01	V$HSF2_01		0.017835	6	197	ITGA8,RAB6B,SHC3,RASGRP2,NR2F1,HLA-B
Transcription Factor Binding Site	V$MEF2_02	V$MEF2_02		0.017835	6	197	HDAC9,CTGF,MFGE8,KCNQ5,NR2F1,ATP1B2
Transcription Factor Binding Site	AAAYRNCTG_UNKNOWN	AAAYRNCTG_UNKNOWN		0.018117	8	315	PCDH18,ITGA8,DGKB,LMO7,APBB2,ADAM12,SHC3,NR2F1
Transcription Factor Binding Site	V$SREBP_Q3	V$SREBP_Q3		0.01949	6	201	KCNMB1,PDGFRB,GNAO1,SH3KBP1,KLF12,SERPINI1
Transcription Factor Binding Site	V$TAL1BETAITF2_01	V$TAL1BETAITF2_01		0.022166	6	207	MARK1,ITGA8,PCDH12,SH3KBP1,RCAN2,SERPINI1
Transcription Factor Binding Site	V$MEF2_04	V$MEF2_04		0.022229	2	22	TRPC4,NR2F1
Transcription Factor Binding Site	V$AP4_Q6_01	V$AP4_Q6_01		0.022634	6	208	MCAM,PREX2,TRPC4,KCNQ5,LPHN3,DES
Transcription Factor Binding Site	V$SREBP1_Q6	V$SREBP1_Q6		0.022634	6	208	KCNMB1,GNAO1,PDE5A,KLF12,LPHN3,SERPINI1
Transcription Factor Binding Site	CAGCTG_V$AP4_Q5	CAGCTG_V$AP4_Q5		0.022795	20	1190	PCDH18,NRP2,HDAC9,KCNMB1,SLC12A2,APBB2,MCAM,PLN,PREX2,PYGM,KLF12,NGF,TRPC4,ETS1,KCNQ5,LPHN3,DES,GATA3,ARHGEF6,ATP1B2
Transcription Factor Binding Site	YWATTWNNRGCT_UNKNOWN	YWATTWNNRGCT_UNKNOWN		0.023196	3	58	PCDH18,HDAC9,GNAO1
Transcription Factor Binding Site	V$HSF1_01	V$HSF1_01		0.023592	6	210	ITGA8,RAB6B,RASGRP2,GATA3,NR2F1,ATP1B2
Transcription Factor Binding Site	V$NFKB_Q6	V$NFKB_Q6		0.024081	6	211	VCAM1,GNAO1,CTGF,RYBP,ADAMTS5,AMOTL1
Transcription Factor Binding Site	V$FREAC2_01	V$FREAC2_01		0.024577	6	212	PCDH18,KLF12,ADAM12,TRPC4,MECOM,KCNQ5
Transcription Factor Binding Site	V$EGR2_01	V$EGR2_01		0.025754	5	158	GUCY1A2,HDAC9,PDGFRB,KCNQ5,DES
Transcription Factor Binding Site	V$CREL_01	V$CREL_01		0.026105	6	215	RAPH1,SLC12A2,PCDH12,GNAO1,CTGF,AMOTL1
Transcription Factor Binding Site	V$NF1_Q6_01	V$NF1_Q6_01		0.027695	6	218	CACNA2D1,FHOD1,MCAM,NOSTRIN,SFRP2,RASGRP2
Transcription Factor Binding Site	AAANWWTGC_UNKNOWN	AAANWWTGC_UNKNOWN		0.032388	5	168	PDGFRB,KLF12,SFRP2,SHC3,GATA3
Transcription Factor Binding Site	CTGYNNCTYTAA_UNKNOWN	CTGYNNCTYTAA_UNKNOWN		0.032394	3	66	NRP2,ADAMTS5,MECOM
Transcription Factor Binding Site	RGAANNTTC_V$HSF1_01	RGAANNTTC_V$HSF1_01		0.032418	8	352	ITGA8,RAB6B,TRPC6,SHC3,RASGRP2,GATA3,HLA-B,ATP1B2
Transcription Factor Binding Site	V$FAC1_01	V$FAC1_01		0.033832	5	170	NRP2,HDAC9,PDGFRB,LPHN3,NR2F1
Transcription Factor Binding Site	RAAGNYNNCTTY_UNKNOWN	RAAGNYNNCTTY_UNKNOWN		0.034169	4	116	MCAM,SH3KBP1,PYGM,SFRP2
Transcription Factor Binding Site	YTAAYNGCT_UNKNOWN	YTAAYNGCT_UNKNOWN		0.036047	4	118	CXCL13,PLA2R1,KCNQ5,GATA3
Transcription Factor Binding Site	V$HFH8_01	V$HFH8_01		0.036839	5	174	NOSTRIN,FHL2,KLF12,KCNQ5,NR2F1
Transcription Factor Binding Site	V$AP1_C	V$AP1_C		0.039267	6	237	VCL,MARK1,RGS2,PDGFRB,RCAN2,SHC3
Transcription Factor Binding Site	V$RSRFC4_Q2	V$RSRFC4_Q2		0.043334	5	182	HDAC9,DKK2,KCNQ5,NR2F1,ATP1B2
Transcription Factor Binding Site	V$FOXO3_01	V$FOXO3_01		0.045936	5	185	PCDH18,CACNA2D1,PDGFRB,KLF12,TRPC4
Transcription Factor Binding Site	V$TGIF_01	V$TGIF_01		0.045936	5	185	SLC12A2,EPHA3,FRMD3,DES,SERPINI1
Transcription Factor Binding Site	ATGGYGGA_UNKNOWN	ATGGYGGA_UNKNOWN		0.046182	3	76	GNAO1,SH3KBP1,LPHN3
Transcription Factor Binding Site	GATAAGR_V$GATA_C	GATAAGR_V$GATA_C		0.047197	6	248	ANGPT2,NRP2,FHL2,PLN,MECOM,NR2F1
Transcription Factor Binding Site	WGTTNNNNNAAA_UNKNOWN	WGTTNNNNNAAA_UNKNOWN		0.047906	9	450	PCDH18,MARK1,HDAC9,MCAM,RYBP,SHC3,MBNL3,MECOM,ARHGEF6
MicroRNA	hsa-miR-30b:TargetScan	hsa-miR-30b:TargetScan	TargetScan	0.000001	25	1080	MARK1,MYH11,LYST,HDAC9,TBC1D2B,RAPH1,RGS2,ZEB2,PDGFRB,ABCC9,PDE5A,KLF12,ITGA4,ARID5B,AFAP1L2,ADAMTS5,ADAM22,LRRC17,PAWR,FGD6,MBNL3,PIP4K2A,LPHN3,AMOTL1,ARHGEF6
MicroRNA	hsa-miR-30a:TargetScan	hsa-miR-30a:TargetScan	TargetScan	0.000001	25	1080	MARK1,MYH11,LYST,HDAC9,TBC1D2B,RAPH1,RGS2,ZEB2,PDGFRB,ABCC9,PDE5A,KLF12,ITGA4,ARID5B,AFAP1L2,ADAMTS5,ADAM22,LRRC17,PAWR,FGD6,MBNL3,PIP4K2A,LPHN3,AMOTL1,ARHGEF6
MicroRNA	hsa-miR-30e:TargetScan	hsa-miR-30e:TargetScan	TargetScan	0.000001	25	1080	MARK1,MYH11,LYST,HDAC9,TBC1D2B,RAPH1,RGS2,ZEB2,PDGFRB,ABCC9,PDE5A,KLF12,ITGA4,ARID5B,AFAP1L2,ADAMTS5,ADAM22,LRRC17,PAWR,FGD6,MBNL3,PIP4K2A,LPHN3,AMOTL1,ARHGEF6
MicroRNA	hsa-miR-30d:TargetScan	hsa-miR-30d:TargetScan	TargetScan	0.000001	25	1080	MARK1,MYH11,LYST,HDAC9,TBC1D2B,RAPH1,RGS2,ZEB2,PDGFRB,ABCC9,PDE5A,KLF12,ITGA4,ARID5B,AFAP1L2,ADAMTS5,ADAM22,LRRC17,PAWR,FGD6,MBNL3,PIP4K2A,LPHN3,AMOTL1,ARHGEF6
MicroRNA	hsa-miR-30c:TargetScan	hsa-miR-30c:TargetScan	TargetScan	0.000001	25	1080	MARK1,MYH11,LYST,HDAC9,TBC1D2B,RAPH1,RGS2,ZEB2,PDGFRB,ABCC9,PDE5A,KLF12,ITGA4,ARID5B,AFAP1L2,ADAMTS5,ADAM22,LRRC17,PAWR,FGD6,MBNL3,PIP4K2A,LPHN3,AMOTL1,ARHGEF6
MicroRNA	miR-30c:PicTar	miR-30c:PicTar	PicTar	0.000001	19	697	FRK,SNAI2,NRP2,HDAC9,RAPH1,RGS2,SORBS2,ZEB2,PDGFRB,GNAO1,PSEN2,AFAP1L2,ADAM22,LRRC17,PAWR,MBNL3,PIP4K2A,LPHN3,ARHGEF6
MicroRNA	miR-30b:PicTar	miR-30b:PicTar	PicTar	0.000001	19	697	FRK,SNAI2,NRP2,HDAC9,RAPH1,RGS2,SORBS2,ZEB2,PDGFRB,GNAO1,PSEN2,AFAP1L2,ADAM22,LRRC17,PAWR,MBNL3,PIP4K2A,LPHN3,ARHGEF6
MicroRNA	miR-30a-5p:PicTar	miR-30a-5p:PicTar	PicTar	0.000001	19	698	FRK,SNAI2,NRP2,HDAC9,RAPH1,RGS2,SORBS2,ZEB2,PDGFRB,GNAO1,PSEN2,AFAP1L2,ADAM22,LRRC17,PAWR,MBNL3,PIP4K2A,LPHN3,ARHGEF6
MicroRNA	miR-30d:PicTar	miR-30d:PicTar	PicTar	0.000001	19	699	FRK,SNAI2,NRP2,HDAC9,RAPH1,RGS2,SORBS2,ZEB2,PDGFRB,GNAO1,PSEN2,AFAP1L2,ADAM22,LRRC17,PAWR,MBNL3,PIP4K2A,LPHN3,ARHGEF6
MicroRNA	miR-30e-5p:PicTar	miR-30e-5p:PicTar	PicTar	0.000002	19	703	FRK,SNAI2,NRP2,HDAC9,RAPH1,RGS2,SORBS2,ZEB2,PDGFRB,GNAO1,PSEN2,AFAP1L2,ADAM22,LRRC17,PAWR,MBNL3,PIP4K2A,LPHN3,ARHGEF6
MicroRNA	hsa-miR-541*:mirSVR_highEffct	hsa-miR-541*:mirSVR_nonconserved_highEffect-0.5	MicroRNA.org	0.000003	28	1444	VCL,VCAM1,PCDH18,MYH11,SNAI2,TMEM182,HDAC9,NAALAD2,DGKB,KCNMB1,RAPH1,DOCK10,FSD1L,FHL2,PREX2,EPHA3,PDE5A,ANO1,ITGA4,CEP112,FRMD3,ART3,CORO2A,TRPC6,PAWR,PIP4K2A,MECOM,CPNE2
MicroRNA	hsa-miR-3146:mirSVR_highEffct	hsa-miR-3146:mirSVR_nonconserved_highEffect-0.5	MicroRNA.org	0.000004	18	681	VCL,FRK,TMEFF2,HDAC9,RAPH1,NCF2,SNTB1,FAM164A,ABCC9,EPHA3,CXorf23,ADAM22,SSFA2,PAWR,TRPC1,TNS3,ETS1,LPHN3
MicroRNA	miR-101:PicTar	miR-101:PicTar	PicTar	0.000005	14	430	PCDH18,MARK1,NRP2,HDAC9,RAPH1,SLC12A2,ZEB2,KHDRBS3,KLF12,CXorf23,GDF10,ETS1,GATA3,ATP1B2
MicroRNA	hsa-miR-10a*:mirSVR_highEffct	hsa-miR-10a*:mirSVR_nonconserved_highEffect-0.5	MicroRNA.org	0.000009	12	332	MARK1,TMEFF2,LYST,EBF1,ZEB2,RAP2A,LMO7,FAM164A,DOCK10,ABCC9,CORO2A,RTN4RL1
MicroRNA	hsa-miR-1305:PITA	hsa-miR-1305:PITA_TOP	PITA	0.000009	14	453	MARK1,RGS2,RAB6B,KHDRBS3,CTGF,PDE5A,KLF12,ARID5B,PLCL1,CXorf23,RCAN2,CPNE4,PIP4K2A,KCNQ5
MicroRNA	hsa-miR-770-5p:mirSVR_highEffct	hsa-miR-770-5p:mirSVR_nonconserved_highEffect-0.5	MicroRNA.org	0.000013	14	467	VCAM1,MARK1,S1PR3,MRC1,ZEB2,LMO7,ABCC9,RYBP,ANO1,PLA2G4A,RCAN2,ADAM22,MBNL3,ZNF804A
MicroRNA	hsa-miR-2116:mirSVR_highEffct	hsa-miR-2116:mirSVR_nonconserved_highEffect-0.5	MicroRNA.org	0.000026	23	1178	PCDH18,MARK1,GPRIN3,LYST,SLC12A2,ADAMTS1,SORBS2,ZEB2,RAP2A,LMO7,ZMAT4,FHL2,PLN,CXCL13,PLA2R1,ADAM12,DKK2,CXorf23,MBNL3,MECOM,LPHN3,GATA3,PDE8B
MicroRNA	hsa-miR-448:PITA	hsa-miR-448:PITA_TOP	PITA	0.000029	13	438	VCL,RNF144A,LYST,SLC12A2,TLR4,SORBS2,ZEB2,SH3KBP1,PLA2G4A,RTN4RL1,PRKAB2,KANK4,ARHGEF6
MicroRNA	hsa-miR-144:TargetScan	hsa-miR-144:TargetScan	TargetScan	0.000032	16	647	PCDH18,EBF1,SLC12A2,ZEB2,FAM164A,KHDRBS3,KLF12,ARID5B,CXorf23,FGD6,TNS3,GDF10,ETS1,USP6NL,GATA3,ATP1B2
MicroRNA	hsa-miR-545:PITA	hsa-miR-545:PITA_TOP	PITA	0.000036	16	653	FRK,MARK1,SNAI2,SORBS2,RAP2A,APBB2,DOCK10,GNAO1,RYBP,ADAMTS5,RCAN2,RTN4RL1,ETS1,LPHN3,AMOTL1,SERPINE2
MicroRNA	hsa-miR-548k:PITA	hsa-miR-548k:PITA_TOP	PITA	0.000042	14	521	TMEM182,ADAMTS1,SORBS2,ZEB2,PDGFRB,RAB6B,RYBP,ARID5B,PRKCA,CXorf23,CPNE4,SSFA2,MECOM,CPNE2
MicroRNA	hsa-miR-33a:mirSVR_highEffct	hsa-miR-33a:mirSVR_conserved_highEffect-0.5	MicroRNA.org	0.000058	20	990	PCDH18,MARK1,SNAI2,HDAC9,EBF1,DGKB,SLC12A2,ADAMTS1,ZEB2,RAP2A,KHDRBS3,SH3KBP1,EPHA3,ITGA4,ARID5B,CORO2A,TRPC6,FGD6,KCNQ5,FAM38B
MicroRNA	hsa-miR-586:PITA	hsa-miR-586:PITA_TOP	PITA	0.00006	14	538	VCL,MARK1,HOPX,SNAI2,DGKB,ZEB2,RAB6B,RYBP,DKK2,ADAMTS5,PRKCA,KCNQ5,LPHN3,SERPINE2
MicroRNA	hsa-miR-34c-3p:mirSVR_highEffct	hsa-miR-34c-3p:mirSVR_nonconserved_highEffect-0.5	MicroRNA.org	0.000061	18	835	VCAM1,MARK1,LYST,PTGER4,NAALAD2,DGKB,MRC1,MYO1B,PREX2,RYBP,FRMD3,PLCL1,RCAN2,TNS3,USP6NL,LPHN3,GATA3,FAM38B
MicroRNA	hsa-miR-187*:mirSVR_highEffct	hsa-miR-187*:mirSVR_nonconserved_highEffect-0.5	MicroRNA.org	0.000064	18	838	VCL,FRK,MARK1,CP,TMEM182,LYST,RGS4,ZEB2,RAP2A,GNAO1,CASP4,ANO1,PLCL1,SFRP2,DKK2,ADAM22,TRPC4,ETS1
MicroRNA	TGTTTAC,MIR-30C:MSigDB	TGTTTAC,MIR-30C:MSigDB	MSigDB	0.000066	14	543	FRK,NRP2,LYST,HDAC9,RAPH1,RGS2,GNAO1,PSEN2,ARID5B,PAWR,FGD6,MBNL3,LPHN3,ARHGEF6
MicroRNA	TGTTTAC,MIR-30A-5P:MSigDB	TGTTTAC,MIR-30A-5P:MSigDB	MSigDB	0.000066	14	543	FRK,NRP2,LYST,HDAC9,RAPH1,RGS2,GNAO1,PSEN2,ARID5B,PAWR,FGD6,MBNL3,LPHN3,ARHGEF6
MicroRNA	TGTTTAC,MIR-30E-5P:MSigDB	TGTTTAC,MIR-30E-5P:MSigDB	MSigDB	0.000066	14	543	FRK,NRP2,LYST,HDAC9,RAPH1,RGS2,GNAO1,PSEN2,ARID5B,PAWR,FGD6,MBNL3,LPHN3,ARHGEF6
MicroRNA	TGTTTAC,MIR-30B:MSigDB	TGTTTAC,MIR-30B:MSigDB	MSigDB	0.000066	14	543	FRK,NRP2,LYST,HDAC9,RAPH1,RGS2,GNAO1,PSEN2,ARID5B,PAWR,FGD6,MBNL3,LPHN3,ARHGEF6
MicroRNA	TGTTTAC,MIR-30D:MSigDB	TGTTTAC,MIR-30D:MSigDB	MSigDB	0.000066	14	543	FRK,NRP2,LYST,HDAC9,RAPH1,RGS2,GNAO1,PSEN2,ARID5B,PAWR,FGD6,MBNL3,LPHN3,ARHGEF6
MicroRNA	hsa-miR-548n:PITA	hsa-miR-548n:PITA_TOP	PITA	0.000076	20	1010	MARK1,LYST,TBC1D2B,RAPH1,RGS2,ZEB2,PDGFRB,GNAO1,RYBP,KLF12,ARID5B,ADAMTS5,PRKCA,SSFA2,PAWR,TRPC1,TNS3,KANK4,USP6NL,SERPINE2
MicroRNA	hsa-miR-330-3p:PITA	hsa-miR-330-3p:PITA_TOP	PITA	0.000086	16	703	FRK,MARK1,GUCY1A2,SNAI2,LYST,SLC12A2,RAP2A,APBB2,GNAO1,CTGF,PDE5A,ARID5B,PRKAB2,MECOM,KANK4,GATA3
MicroRNA	miR-199a-star:PicTar	miR-199a-star:PicTar	PicTar	0.00009	12	422	PCDH18,MARK1,NRP2,HDAC9,SLC12A2,ZEB2,KLF12,CXorf23,GDF10,ETS1,GATA3,ATP1B2
MicroRNA	hsa-miR-218:mirSVR_highEffct	hsa-miR-218:mirSVR_conserved_highEffect-0.5	MicroRNA.org	0.000091	23	1279	FRK,GUCY1A2,SNAI2,TMEM182,EBF1,SLC12A2,MRC1,ZEB2,LMO7,KHDRBS3,GNAO1,EPHA3,PLA2R1,ITGA4,OLFML2B,SFRP2,CXorf23,TRPC6,LRRC17,KCNQ5,GATA3,FAM38B,SERPINI1
MicroRNA	ATACTGT,MIR-144:MSigDB	ATACTGT,MIR-144:MSigDB	MSigDB	0.000112	8	193	PCDH18,NRP2,SLC12A2,ARID5B,CXorf23,GDF10,ETS1,GATA3
MicroRNA	hsa-miR-590-3p:PITA	hsa-miR-590-3p:PITA_TOP	PITA	0.000114	25	1476	MARK1,GUCY1A3,SNAI2,TMEM182,DGKB,SLC12A2,RAP2A,FHOD1,RAB6B,KHDRBS3,FSD1L,MYO1B,CTGF,RYBP,KLF12,ADAMTS5,PRKCA,FGD6,TRPC1,TNS3,ETS1,KCNQ5,LPHN3,CPNE2,SERPINE2
MicroRNA	miR-144:PicTar	miR-144:PicTar	PicTar	0.000114	12	433	PCDH18,MARK1,NRP2,HDAC9,SLC12A2,ZEB2,KLF12,CXorf23,GDF10,ETS1,GATA3,ATP1B2
MicroRNA	hsa-miR-1208:mirSVR_highEffct	hsa-miR-1208:mirSVR_nonconserved_highEffect-0.5	MicroRNA.org	0.000146	20	1060	GUCY1B3,HOPX,CP,RGS2,TLR4,LMO7,MYO1B,CXCL13,FRMD3,ADAM12,AFAP1L2,CXorf23,RTN4RL1,SSFA2,FGD6,USP6NL,LPHN3,FAM38B,ARHGEF6,SERPINI1
MicroRNA	hsa-miR-144:PITA	hsa-miR-144:PITA_TOP	PITA	0.000164	14	592	PCDH18,NRP2,SLC12A2,ZEB2,FAM164A,KHDRBS3,ANO1,ARID5B,CXorf23,TNS3,GDF10,ETS1,USP6NL,GATA3
MicroRNA	hsa-miR-4310:mirSVR_highEffct	hsa-miR-4310:mirSVR_nonconserved_highEffect-0.5	MicroRNA.org	0.000167	23	1332	VCL,NRP2,LYST,EBF1,DGKB,CACNA2D1,MRC1,RAP2A,SNTB1,GNAO1,EPHA3,ARID5B,CXorf23,TRPC6,RCAN2,OR51E1,LRRC17,PRKAB2,ETS1,KANK4,LPHN3,GATA3,FAM38B
MicroRNA	hsa-miR-2909:mirSVR_lowEffct	hsa-miR-2909:mirSVR_nonconserved_lowEffect-0.1-0.5	MicroRNA.org	0.000172	19	989	TMEFF2,MYH11,S1PR3,RNF144A,TBC1D2B,NAALAD2,RAPH1,RGS2,DOCK10,GNAO1,ABCC9,CASP4,MYO1B,SH3KBP1,PLA2R1,TRPC1,ZNF804A,CPNE2,CD53
MicroRNA	hsa-miR-450b-5p:PITA	hsa-miR-450b-5p:PITA_TOP	PITA	0.000182	14	598	FRK,EBF1,MCAM,RYBP,KLF12,ADAM12,OLFML2B,PLCL1,SFRP2,PRKCA,CXorf23,LPHN3,GATA3,ARHGEF6
MicroRNA	hsa-miR-548c-3p:PITA	hsa-miR-548c-3p:PITA_TOP	PITA	0.000263	21	1196	EBF1,DGKB,SLC12A2,ADAMTS1,ZEB2,ZMAT4,RAB6B,CTGF,SH3KBP1,ANO1,KLF12,PTN,RCAN2,CPNE4,SSFA2,PRKAB2,TRPC1,ETS1,PIP4K2A,USP6NL,LPHN3
MicroRNA	hsa-miR-625*:mirSVR_lowEffct	hsa-miR-625*:mirSVR_nonconserved_lowEffect-0.1-0.5	MicroRNA.org	0.00027	23	1377	PCDH18,SNAI2,RNF144A,EBF1,GJA5,ZEB2,ZMAT4,KHDRBS3,PSEN2,ABCC9,SH3KBP1,EPHA3,FRMD3,SFRP2,ADAMTS5,ART3,CPNE4,ADAM22,NGF,TRPC1,TNS3,GDF10,LPHN3
MicroRNA	hsa-miR-374a:PITA	hsa-miR-374a:PITA_TOP	PITA	0.000273	16	778	TMEFF2,LYST,RGS4,ZEB2,RGS5,PLN,RYBP,KLF12,FRMD3,ARID5B,AFAP1L2,ADAMTS5,PRKCA,PRKAB2,MECOM,GATA3
MicroRNA	hsa-miR-374b:PITA	hsa-miR-374b:PITA_TOP	PITA	0.000273	16	778	TMEFF2,LYST,RGS4,ZEB2,RGS5,PLN,RYBP,KLF12,FRMD3,ARID5B,AFAP1L2,ADAMTS5,PRKCA,PRKAB2,MECOM,GATA3
MicroRNA	hsa-miR-141:PITA	hsa-miR-141:PITA_TOP	PITA	0.00029	14	626	MARK1,HOPX,PTGER4,SORBS2,ZEB2,APBB2,DOCK10,RYBP,KLF12,ARID5B,PLCL1,PRKCA,RTN4RL1,SSFA2
MicroRNA	hsa-miR-200a:PITA	hsa-miR-200a:PITA_TOP	PITA	0.00029	14	626	MARK1,HOPX,PTGER4,SORBS2,ZEB2,APBB2,DOCK10,RYBP,KLF12,ARID5B,PLCL1,PRKCA,RTN4RL1,SSFA2
MicroRNA	hsa-miR-34b:mirSVR_highEffct	hsa-miR-34b:mirSVR_nonconserved_highEffect-0.5	MicroRNA.org	0.00034	21	1219	GPRIN3,ANGPT2,NAALAD2,DGKB,KCNMB1,SLC12A2,SORBS2,ZEB2,RYBP,PLA2R1,ITGA4,CEP112,FRMD3,PLCL1,TRPC6,RCAN2,ADAM22,ETS1,MECOM,LPHN3,CD53
MicroRNA	hsa-miR-1229:mirSVR_highEffct	hsa-miR-1229:mirSVR_nonconserved_highEffect-0.5	MicroRNA.org	0.00034	14	636	GPRIN3,MYH11,EBF1,SLC12A2,PCDH12,LMO7,MYO1B,PLCL1,ART3,TRPC6,TMEM136,ETS1,DES,CD53
MicroRNA	hsa-miR-4289:mirSVR_highEffct	hsa-miR-4289:mirSVR_nonconserved_highEffect-0.5	MicroRNA.org	0.000347	16	795	PCDH18,TMEFF2,LYST,TLR4,ADAMTS1,SORBS2,ZEB2,FAM164A,CASP4,ANO1,PLCL1,CORO2A,RCAN2,ETS1,KANK4,KCNQ5
MicroRNA	hsa-miR-1238:mirSVR_lowEffct	hsa-miR-1238:mirSVR_nonconserved_lowEffect-0.1-0.5	MicroRNA.org	0.000352	19	1047	VCL,GPRIN3,SNAI2,LYST,KCNMB1,RAPH1,ADAMTS1,ZEB2,APBB2,PSEN2,EPHA3,ANO1,DKK2,ART3,PTN,TRPC6,TRPC4,TNS3,MECOM
MicroRNA	hsa-miR-3159:mirSVR_highEffct	hsa-miR-3159:mirSVR_nonconserved_highEffect-0.5	MicroRNA.org	0.000391	19	1056	VCL,PCDH18,MARK1,GUCY1A2,SNAI2,RAP2A,FHOD1,ZMAT4,FSD1L,ABCC9,EPHA3,CEP112,FRMD3,DKK2,ART3,TRPC6,MECOM,KCNQ5,CPNE2
MicroRNA	hsa-miR-34c-3p:PITA	hsa-miR-34c-3p:PITA_TOP	PITA	0.000451	8	237	MARK1,RAP2A,RYBP,FRMD3,PLCL1,RCAN2,GATA3,FAM38B
MicroRNA	hsa-miR-105:PITA	hsa-miR-105:PITA_TOP	PITA	0.000462	11	433	VCL,MARK1,TMEFF2,LYST,SLC12A2,LMO7,CTGF,RYBP,KLF12,ARID5B,PRKAB2
MicroRNA	hsa-miR-576-5p:PITA	hsa-miR-576-5p:PITA_TOP	PITA	0.000471	11	434	TMEM182,LYST,DGKB,GJA5,ZEB2,RGS5,RYBP,ARID5B,PLCL1,SSFA2,KANK4
MicroRNA	hsa-miR-488:mirSVR_highEffct	hsa-miR-488:mirSVR_conserved_highEffect-0.5	MicroRNA.org	0.000504	22	1347	VCL,VCAM1,PCDH18,MARK1,GUCY1B3,GUCY1A2,RNF144A,HDAC9,EBF1,RGS4,KHDRBS3,GNAO1,FSD1L,MYO1B,CXCL13,RYBP,RERGL,GDF10,MECOM,KCNQ5,GATA3,FAM38B
MicroRNA	hsa-miR-135a:TargetScan	hsa-miR-135a:TargetScan	TargetScan	0.000507	12	510	FRK,ANGPT2,RNF144A,EBF1,RAP2A,RYBP,ADAM12,TRPC6,TRPC1,GATA3,PDE8B,ARHGEF6
MicroRNA	hsa-miR-135b:TargetScan	hsa-miR-135b:TargetScan	TargetScan	0.000507	12	510	FRK,ANGPT2,RNF144A,EBF1,RAP2A,RYBP,ADAM12,TRPC6,TRPC1,GATA3,PDE8B,ARHGEF6
MicroRNA	hsa-miR-135b:mirSVR_highEffct	hsa-miR-135b:mirSVR_conserved_highEffect-0.5	MicroRNA.org	0.000546	22	1355	PCDH18,FRK,ANGPT2,SNAI2,LYST,EBF1,RAPH1,MRC1,KHDRBS3,MYO1B,EPHA3,ANO1,PLA2R1,ITGA4,KCNRG,ART3,TRPC6,TRPC1,TMEM136,GATA3,PDE8B,ARHGEF6
MicroRNA	hsa-miR-1246:mirSVR_highEffct	hsa-miR-1246:mirSVR_nonconserved_highEffect-0.5	MicroRNA.org	0.000553	21	1265	FRK,MARK1,HOPX,MYH11,RNF144A,NRP2,EBF1,SLC12A2,MYOM1,SORBS2,ZEB2,ZMAT4,FSD1L,PREX2,SH3KBP1,FRMD3,OLFML2B,FGD6,MBNL3,PIP4K2A,LPHN3
MicroRNA	miR-32:PicTar	miR-32:PicTar	PicTar	0.00057	11	444	MARK1,PTGER4,SLC12A2,ZEB2,MYO1B,FHL2,KLF12,SSFA2,PRKAB2,ZNF804A,LPHN3
MicroRNA	hsa-miR-921:mirSVR_highEffct	hsa-miR-921:mirSVR_nonconserved_highEffect-0.5	MicroRNA.org	0.000596	14	673	MARK1,GUCY1B3,ANGPT2,TBC1D2B,PTGER4,ADAMTS1,PCDH12,SNTB1,ABCC9,CXCL13,ITGA4,ARID5B,LPHN3,FAM38B
MicroRNA	hsa-miR-448:TargetScan	hsa-miR-448:TargetScan	TargetScan	0.000623	12	522	VCL,RNF144A,LYST,EBF1,ZEB2,APBB2,SH3KBP1,RCAN2,RTN4RL1,PRKAB2,KANK4,ARHGEF6
MicroRNA	miR-25:PicTar	miR-25:PicTar	PicTar	0.000625	9	312	MARK1,PTGER4,ZEB2,MYO1B,FHL2,SH3KBP1,RYBP,PRKCA,SSFA2
MicroRNA	AAGCCAT,MIR-135A:MSigDB	AAGCCAT,MIR-135A:MSigDB	MSigDB	0.000654	9	314	FRK,RNF144A,RAP2A,EPHA3,ARID5B,TRPC1,GATA3,PDE8B,ARHGEF6
MicroRNA	AAGCCAT,MIR-135B:MSigDB	AAGCCAT,MIR-135B:MSigDB	MSigDB	0.000654	9	314	FRK,RNF144A,RAP2A,EPHA3,ARID5B,TRPC1,GATA3,PDE8B,ARHGEF6
MicroRNA	hsa-miR-625*:mirSVR_highEffct	hsa-miR-625*:mirSVR_nonconserved_highEffect-0.5	MicroRNA.org	0.000664	13	602	VCAM1,TMEFF2,HDAC9,DGKB,CACNA2D1,ADAMTS1,ADAM12,PTN,CXorf23,LRRC17,PAWR,FGD6,ZNF804A
MicroRNA	hsa-miR-1179:PITA	hsa-miR-1179:PITA_TOP	PITA	0.000692	8	253	CACNA2D1,KHDRBS3,GNAO1,RYBP,KCNRG,ARID5B,CXorf23,PIP4K2A
MicroRNA	hsa-miR-607:PITA	hsa-miR-607:PITA_TOP	PITA	0.000708	17	934	MARK1,TMEFF2,PTGER4,SLC12A2,RAP2A,LMO7,RAB6B,DOCK10,GNAO1,RYBP,PDE5A,KLF12,DKK2,ADAMTS5,CXorf23,MBNL3,FAM38B
MicroRNA	hsa-miR-1244:mirSVR_highEffct	hsa-miR-1244:mirSVR_nonconserved_highEffect-0.5	MicroRNA.org	0.00071	22	1382	MARK1,GUCY1B3,ANGPT2,TMEM182,TBC1D2B,EBF1,RGS4,SORBS2,ZEB2,NCF2,KHDRBS3,SH3KBP1,AGTR1,PTN,CPNE4,ADAM22,SSFA2,PAWR,PRKAB2,USP6NL,GATA3,SERPINE2
MicroRNA	hsa-miR-219-5p:mirSVR_lowEffct	hsa-miR-219-5p:mirSVR_conserved_lowEffect-0.1-0.5	MicroRNA.org	0.000735	20	1202	VCAM1,LYST,RAPH1,GJA5,RGS2,TLR4,ZEB2,RAB6B,KHDRBS3,MYO1B,RYBP,ANO1,ITGA4,AFAP1L2,OLFML2B,PTN,CPNE4,ADAM22,MBNL3,ARHGEF6
MicroRNA	hsa-miR-1179:mirSVR_highEffct	hsa-miR-1179:mirSVR_nonconserved_highEffect-0.5	MicroRNA.org	0.000741	19	1113	PCDH18,GPRIN3,TLR4,RGS4,CACNA2D1,LMO7,SNTB1,KHDRBS3,GNAO1,EPHA3,RYBP,KCNRG,ARID5B,OLFML2B,DKK2,CXorf23,TRPC6,LRRC17,PIP4K2A
MicroRNA	hsa-miR-1282:mirSVR_lowEffct	hsa-miR-1282:mirSVR_nonconserved_lowEffect-0.1-0.5	MicroRNA.org	0.000749	14	689	CPM,ZEB2,CASP4,PREX2,SH3KBP1,CXCL13,OLFML2B,SFRP2,PTN,PAWR,ETS1,MECOM,LPHN3,HLA-B
MicroRNA	hsa-miR-338-5p:PITA	hsa-miR-338-5p:PITA_TOP	PITA	0.000766	15	772	MARK1,TMEM182,RGS4,APBB2,RAB6B,CTGF,CEP112,ARID5B,FGD6,TRPC1,ETS1,MECOM,AMOTL1,GATA3,ARHGEF6
MicroRNA	hsa-miR-506:TargetScan	hsa-miR-506:TargetScan	TargetScan	0.000779	21	1299	MARK1,MYH11,SNAI2,RNF144A,EBF1,RAPH1,SLC12A2,RAP2A,APBB2,FSD1L,SH3KBP1,EPHA3,RYBP,PDE5A,ARID5B,SSFA2,ETS1,MECOM,KANK4,AMOTL1,FAM38B
MicroRNA	hsa-miR-124:TargetScan	hsa-miR-124:TargetScan	TargetScan	0.000779	21	1299	MARK1,MYH11,SNAI2,RNF144A,EBF1,RAPH1,SLC12A2,RAP2A,APBB2,FSD1L,SH3KBP1,EPHA3,RYBP,PDE5A,ARID5B,SSFA2,ETS1,MECOM,KANK4,AMOTL1,FAM38B
MicroRNA	hsa-miR-30c:PITA	hsa-miR-30c:PITA_TOP	PITA	0.000841	16	863	FRK,MARK1,NRP2,LYST,RAPH1,RGS2,DOCK10,GNAO1,ADAM12,ARID5B,PAWR,FGD6,MBNL3,PIP4K2A,LPHN3,ARHGEF6
MicroRNA	hsa-miR-30a:PITA	hsa-miR-30a:PITA_TOP	PITA	0.000841	16	863	FRK,MARK1,NRP2,LYST,RAPH1,RGS2,DOCK10,GNAO1,ADAM12,ARID5B,PAWR,FGD6,MBNL3,PIP4K2A,LPHN3,ARHGEF6
MicroRNA	hsa-miR-30b:PITA	hsa-miR-30b:PITA_TOP	PITA	0.000841	16	863	FRK,MARK1,NRP2,LYST,RAPH1,RGS2,DOCK10,GNAO1,ADAM12,ARID5B,PAWR,FGD6,MBNL3,PIP4K2A,LPHN3,ARHGEF6
MicroRNA	hsa-miR-30d:PITA	hsa-miR-30d:PITA_TOP	PITA	0.000841	16	863	FRK,MARK1,NRP2,LYST,RAPH1,RGS2,DOCK10,GNAO1,ADAM12,ARID5B,PAWR,FGD6,MBNL3,PIP4K2A,LPHN3,ARHGEF6
MicroRNA	hsa-miR-30e:PITA	hsa-miR-30e:PITA_TOP	PITA	0.000841	16	863	FRK,MARK1,NRP2,LYST,RAPH1,RGS2,DOCK10,GNAO1,ADAM12,ARID5B,PAWR,FGD6,MBNL3,PIP4K2A,LPHN3,ARHGEF6
MicroRNA	hsa-miR-103:PITA	hsa-miR-103:PITA_TOP	PITA	0.000861	10	395	VCL,NRP2,CACNA2D1,RYBP,CXorf23,PAWR,TRPC1,PIP4K2A,USP6NL,LPHN3
MicroRNA	hsa-miR-107:PITA	hsa-miR-107:PITA_TOP	PITA	0.000861	10	395	VCL,NRP2,CACNA2D1,RYBP,CXorf23,PAWR,TRPC1,PIP4K2A,USP6NL,LPHN3
MicroRNA	miR-367:PicTar	miR-367:PicTar	PicTar	0.001054	9	336	MARK1,PTGER4,ZEB2,APBB2,MYO1B,FHL2,SH3KBP1,KLF12,SSFA2
MicroRNA	hsa-miR-649:mirSVR_highEffct	hsa-miR-649:mirSVR_nonconserved_highEffect-0.5	MicroRNA.org	0.001061	17	969	MARK1,HOPX,CP,S1PR3,RNF144A,HDAC9,EBF1,RAP2A,SNTB1,PLA2R1,FRMD3,AFAP1L2,CPNE4,PAWR,PRKAB2,LPHN3,SERPINE2
MicroRNA	hsa-miR-513b:mirSVR_highEffct	hsa-miR-513b:mirSVR_nonconserved_highEffect-0.5	MicroRNA.org	0.001077	20	1240	MARK1,TMEFF2,SNAI2,HDAC9,PTGER4,ZEB2,RAP2A,LMO7,SNTB1,RAB6B,FHL2,PREX2,EPHA3,RYBP,PLA2R1,FRMD3,TRPC6,RASGRP2,ZNF804A,LPHN3
MicroRNA	miR-129:PicTar	miR-129:PicTar	PicTar	0.001133	7	211	GUCY1A2,RAPH1,SH3KBP1,CXorf23,ETS1,LPHN3,FAM38B
MicroRNA	hsa-miR-626:mirSVR_highEffct	hsa-miR-626:mirSVR_nonconserved_highEffect-0.5	MicroRNA.org	0.001142	14	720	GPRIN3,TMEFF2,S1PR3,RNF144A,TMEM182,HDAC9,DGKB,GJA5,LMO7,ABCC9,RYBP,ETS1,ARHGEF6,HLA-B
MicroRNA	hsa-miR-135a:mirSVR_highEffct	hsa-miR-135a:mirSVR_conserved_highEffect-0.5	MicroRNA.org	0.001193	22	1438	PCDH18,FRK,ANGPT2,SNAI2,LYST,EBF1,RAPH1,MRC1,KHDRBS3,MYO1B,EPHA3,ANO1,PLA2R1,ITGA4,KCNRG,ART3,TRPC6,TRPC1,TMEM136,GATA3,PDE8B,ARHGEF6
MicroRNA	miR-92:PicTar	miR-92:PicTar	PicTar	0.001204	10	413	MARK1,PTGER4,SLC12A2,ZEB2,MYO1B,FHL2,KLF12,SSFA2,PRKAB2,ZNF804A
MicroRNA	hsa-miR-129-5p:PITA	hsa-miR-129-5p:PITA_TOP	PITA	0.001209	11	487	GPRIN3,SORBS2,ZEB2,ZMAT4,DKK2,PTN,CXorf23,RTN4RL1,ETS1,LPHN3,FAM38B
MicroRNA	hsa-miR-4280:mirSVR_lowEffct	hsa-miR-4280:mirSVR_nonconserved_lowEffect-0.1-0.5	MicroRNA.org	0.001242	21	1348	PCDH18,TMEFF2,CP,EBF1,DGKB,APBB2,MCAM,PSEN2,MYO1B,AGTR1,PLCL1,SFRP2,TRPC6,RCAN2,CPNE4,OR51E1,ADAM22,NGF,PRKAB2,TMEM136,ETS1
MicroRNA	hsa-miR-21:mirSVR_lowEffct	hsa-miR-21:mirSVR_conserved_lowEffect-0.1-0.5	MicroRNA.org	0.001437	22	1459	VCAM1,MARK1,MYH11,LYST,HDAC9,EBF1,NAALAD2,RAPH1,SLC12A2,SNTB1,KHDRBS3,MYO1B,PLN,EPHA3,RYBP,DKK2,SHC3,FGD6,PRKAB2,TMEM136,GATA3,SERPINI1
MicroRNA	hsa-miR-27a*:mirSVR_lowEffct	hsa-miR-27a*:mirSVR_nonconserved_lowEffect-0.1-0.5	MicroRNA.org	0.001447	18	1087	ANGPT2,MYH11,RNF144A,NAALAD2,DAPK2,LMO7,NCF2,KHDRBS3,CXCL13,EPHA3,PYGM,PDE5A,ITGA4,PLCL1,CORO2A,OR51E1,KANK4,SERPINI1
MicroRNA	miR-26a:PicTar	miR-26a:PicTar	PicTar	0.001562	11	503	PCDH18,MARK1,HDAC9,SLC12A2,RGS4,ZEB2,FSD1L,CTGF,SH3KBP1,ADAM12,SSFA2
MicroRNA	hsa-miR-3158:mirSVR_highEffct	hsa-miR-3158:mirSVR_nonconserved_highEffect-0.5	MicroRNA.org	0.001592	13	663	MYH11,S1PR3,ZEB2,NCF2,CD248,EPHA3,ITGA4,KCNRG,CPNE4,MBNL3,KCNQ5,CD53,HLA-B
MicroRNA	hsa-miR-198:mirSVR_highEffct	hsa-miR-198:mirSVR_nonconserved_highEffect-0.5	MicroRNA.org	0.001594	15	831	VCL,MARK1,CP,LYST,RAPH1,SORBS2,ZMAT4,SNTB1,PDE5A,ADAM12,DKK2,RCAN2,TNS3,GATA3,HLA-B
MicroRNA	hsa-miR-27b:PITA	hsa-miR-27b:PITA_TOP	PITA	0.001635	13	665	MARK1,RNF144A,TMEM182,PTGER4,RAP2A,RYBP,CEP112,SFRP2,DKK2,ADAMTS5,RCAN2,FGD6,PDE8B
MicroRNA	hsa-miR-27a:PITA	hsa-miR-27a:PITA_TOP	PITA	0.001635	13	665	MARK1,RNF144A,TMEM182,PTGER4,RAP2A,RYBP,CEP112,SFRP2,DKK2,ADAMTS5,RCAN2,FGD6,PDE8B
MicroRNA	hsa-miR-421:mirSVR_highEffct	hsa-miR-421:mirSVR_conserved_highEffect-0.5	MicroRNA.org	0.001689	21	1382	FRK,MARK1,HOPX,MYH11,SNAI2,NRP2,IL2RG,DGKB,SLC12A2,PDGFRB,LMO7,SNTB1,MYO1B,PLN,SH3KBP1,CORO2A,RCAN2,ADAM22,PIP4K2A,LPHN3,FAM38B
MicroRNA	miR-135a:PicTar	miR-135a:PicTar	PicTar	0.001697	9	360	FRK,RNF144A,RAP2A,KHDRBS3,EPHA3,TRPC1,KCNQ5,GATA3,PDE8B
MicroRNA	miR-26b:PicTar	miR-26b:PicTar	PicTar	0.001715	11	509	PCDH18,MARK1,HDAC9,SLC12A2,RGS4,ZEB2,FSD1L,CTGF,SH3KBP1,ADAM12,SSFA2
MicroRNA	hsa-miR-4325:mirSVR_highEffct	hsa-miR-4325:mirSVR_nonconserved_highEffect-0.5	MicroRNA.org	0.001744	16	926	MARK1,ANGPT2,SNAI2,TLR4,ADAMTS1,SORBS2,LMO7,KHDRBS3,FHL2,RCAN2,ADAM22,SSFA2,ZNF804A,PIP4K2A,KCNQ5,USP6NL
MicroRNA	hsa-miR-192*:mirSVR_lowEffct	hsa-miR-192*:mirSVR_nonconserved_lowEffect-0.1-0.5	MicroRNA.org	0.00175	21	1386	MARK1,GPRIN3,MYH11,DGKB,KCNMB1,RAPH1,TLR4,RAB6B,FSD1L,ABCC9,MYO1B,RYBP,FRMD3,ARID5B,AFAP1L2,PLCL1,PTN,TRPC6,MBNL3,MECOM,LPHN3
MicroRNA	hsa-miR-514:mirSVR_highEffct	hsa-miR-514:mirSVR_nonconserved_highEffect-0.5	MicroRNA.org	0.00175	15	839	FRK,LYST,HDAC9,DGKB,SNTB1,CD248,DOCK10,ABCC9,MYO1B,AGTR1,PLCL1,OR51E1,ADAM22,SSFA2,PAWR
MicroRNA	miR-135b:PicTar	miR-135b:PicTar	PicTar	0.001829	9	364	FRK,RNF144A,RAP2A,KHDRBS3,EPHA3,TRPC1,KCNQ5,GATA3,PDE8B
MicroRNA	hsa-miR-1909*:mirSVR_highEffct	hsa-miR-1909*:mirSVR_nonconserved_highEffect-0.5	MicroRNA.org	0.001845	8	295	HDAC9,KCNMB1,LMO7,AFAP1L2,ADAM22,ETS1,USP6NL,LPHN3
MicroRNA	miR-218:PicTar	miR-218:PicTar	PicTar	0.001891	10	439	MARK1,GUCY1A2,SLC12A2,ZEB2,LMO7,ZMAT4,KLF12,SFRP2,DKK2,FAM38B
MicroRNA	hsa-miR-9:TargetScan	hsa-miR-9:TargetScan	TargetScan	0.001944	16	936	VCL,RNF144A,TBC1D2B,DGKB,RAPH1,RAP2A,PDGFRB,RYBP,ANO1,KLF12,ADAMTS5,PRKCA,RCAN2,RTN4RL1,ETS1,AMOTL1
MicroRNA	hsa-miR-337-3p:mirSVR_highEffct	hsa-miR-337-3p:mirSVR_nonconserved_highEffect-0.5	MicroRNA.org	0.001972	18	1118	PCDH18,MARK1,GPRIN3,GUCY1B3,RAP2A,ZMAT4,GNAO1,FSD1L,MYO1B,CTGF,ITGA4,ARID5B,AFAP1L2,CPNE4,ADAM22,PRKAB2,PIP4K2A,MECOM
MicroRNA	hsa-miR-31:TargetScan	hsa-miR-31:TargetScan	TargetScan	0.001997	7	233	RNF144A,RAPH1,RGS4,APBB2,RAB6B,KHDRBS3,AMOTL1
MicroRNA	hsa-miR-135b:PITA	hsa-miR-135b:PITA_TOP	PITA	0.002227	10	449	FRK,RAP2A,ANO1,ARID5B,TRPC6,TRPC1,PIP4K2A,GATA3,PDE8B,ARHGEF6
MicroRNA	hsa-miR-135a:PITA	hsa-miR-135a:PITA_TOP	PITA	0.002227	10	449	FRK,RAP2A,ANO1,ARID5B,TRPC6,TRPC1,PIP4K2A,GATA3,PDE8B,ARHGEF6
MicroRNA	hsa-miR-1236:PITA	hsa-miR-1236:PITA_TOP	PITA	0.002359	7	240	SNAI2,EBF1,RAP2A,RAB6B,DOCK10,KLF12,ETS1
MicroRNA	hsa-miR-141:TargetScan	hsa-miR-141:TargetScan	TargetScan	0.002384	11	531	MARK1,SORBS2,ZEB2,APBB2,FSD1L,RYBP,KLF12,ARID5B,RTN4RL1,TNS3,MBNL3
MicroRNA	hsa-miR-200a:TargetScan	hsa-miR-200a:TargetScan	TargetScan	0.002384	11	531	MARK1,SORBS2,ZEB2,APBB2,FSD1L,RYBP,KLF12,ARID5B,RTN4RL1,TNS3,MBNL3
MicroRNA	hsa-miR-155:miRecords_TarBase	hsa-miR-155:miRecords_TarBase	miRecords_TarBase	0.002453	2	10	AGTR1,ETS1
MicroRNA	hsa-miR-383:mirSVR_highEffct	hsa-miR-383:mirSVR_conserved_highEffect-0.5	MicroRNA.org	0.002612	17	1055	ANGPT2,TMEM182,HDAC9,EBF1,RAPH1,RAP2A,LMO7,HCAR1,FAM164A,GNAO1,CTGF,SH3KBP1,ADAM12,ART3,KCNQ5,LPHN3,GATA3
MicroRNA	hsa-miR-643:mirSVR_highEffct	hsa-miR-643:mirSVR_nonconserved_highEffect-0.5	MicroRNA.org	0.002663	17	1057	GUCY1A2,NDUFA4L2,MYH11,TBC1D2B,PTGER4,DGKB,MRC1,SORBS2,ZEB2,SNTB1,CASP4,SFRP2,DKK2,OR51E1,ADAM22,ZNF804A,KCNQ5
MicroRNA	hsa-miR-655:PITA	hsa-miR-655:PITA_TOP	PITA	0.002664	14	789	GUCY1A2,SNAI2,EBF1,RGS4,PLN,RYBP,ANO1,KLF12,ARID5B,AFAP1L2,CXorf23,MBNL3,USP6NL,LPHN3
MicroRNA	hsa-miR-610:mirSVR_highEffct	hsa-miR-610:mirSVR_nonconserved_highEffect-0.5	MicroRNA.org	0.002685	13	704	VCL,GUCY1B3,LYST,EBF1,DGKB,SLC12A2,TLR4,ZEB2,RAP2A,FSD1L,EPHA3,ITGA4,TRPC6
MicroRNA	hsa-miR-1207-5p:mirSVR_highEffct	hsa-miR-1207-5p:mirSVR_nonconserved_highEffect-0.5	MicroRNA.org	0.002695	14	790	MARK1,LYST,CACNA2D1,LMO7,MCAM,PSEN2,SH3KBP1,ITGA4,ADAM12,AGTR1,DKK2,RTN4RL1,PIP4K2A,KCNQ5
MicroRNA	hsa-miR-375:mirSVR_lowEffct	hsa-miR-375:mirSVR_conserved_lowEffect-0.1-0.5	MicroRNA.org	0.002803	16	971	PCDH18,CPM,CP,SNAI2,ZEB2,RAP2A,ZMAT4,FAM164A,KHDRBS3,GNAO1,CTGF,PDE5A,KCNRG,ADAM22,KCNQ5,PDE8B
MicroRNA	hsa-miR-600:PITA	hsa-miR-600:PITA_TOP	PITA	0.002895	7	249	APBB2,ARID5B,SSFA2,TRPC1,ZNF804A,AMOTL1,GATA3
MicroRNA	hsa-miR-200c:TargetScan	hsa-miR-200c:TargetScan	TargetScan	0.00295	14	798	GUCY1A3,TMEFF2,ZEB2,FHOD1,LMO7,ABCC9,KLF12,PLCL1,PRKCA,CXorf23,PRKAB2,ETS1,PIP4K2A,USP6NL
MicroRNA	hsa-miR-429:TargetScan	hsa-miR-429:TargetScan	TargetScan	0.00295	14	798	GUCY1A3,TMEFF2,ZEB2,FHOD1,LMO7,ABCC9,KLF12,PLCL1,PRKCA,CXorf23,PRKAB2,ETS1,PIP4K2A,USP6NL
MicroRNA	hsa-miR-200b:TargetScan	hsa-miR-200b:TargetScan	TargetScan	0.00295	14	798	GUCY1A3,TMEFF2,ZEB2,FHOD1,LMO7,ABCC9,KLF12,PLCL1,PRKCA,CXorf23,PRKAB2,ETS1,PIP4K2A,USP6NL
MicroRNA	hsa-miR-671-5p:PITA	hsa-miR-671-5p:PITA_TOP	PITA	0.003199	5	131	MARK1,SORBS2,RAB6B,ARID5B,CPNE2
MicroRNA	hsa-miR-139-5p:mirSVR_highEffct	hsa-miR-139-5p:mirSVR_conserved_highEffect-0.5	MicroRNA.org	0.003204	15	894	MARK1,GPRIN3,EBF1,ZEB2,SNTB1,ITGA4,ADAM12,AFAP1L2,SFRP2,GDF10,MBNL3,ETS1,KCNQ5,USP6NL,ARHGEF6
MicroRNA	hsa-miR-122:mirSVR_lowEffct	hsa-miR-122:mirSVR_conserved_lowEffect-0.1-0.5	MicroRNA.org	0.003217	19	1265	VCAM1,MARK1,GUCY1A3,ANGPT2,DGKB,DAPK2,RAB6B,PSEN2,RGS5,NOSTRIN,CEP112,ARID5B,SFRP2,RCAN2,RTN4RL1,ADAM22,FGD6,AMOTL1,ATP1B2
MicroRNA	hsa-miR-935:mirSVR_highEffct	hsa-miR-935:mirSVR_nonconserved_highEffect-0.5	MicroRNA.org	0.003238	15	895	VCAM1,PCDH18,GUCY1B3,EBF1,RGS2,SLC12A2,MRC1,SORBS2,KHDRBS3,ABCC9,MYO1B,SH3KBP1,ADAM12,SHC3,PIP4K2A
MicroRNA	hsa-miR-363:mirSVR_highEffct	hsa-miR-363:mirSVR_conserved_highEffect-0.5	MicroRNA.org	0.003258	16	986	MARK1,LYST,HDAC9,PTGER4,SLC12A2,ZEB2,SNTB1,FAM164A,MYO1B,FHL2,ARID5B,PLCL1,OR51E1,SSFA2,TRPC4,ZNF804A
MicroRNA	hsa-miR-300:TargetScan	hsa-miR-300:TargetScan	TargetScan	0.003363	12	638	MARK1,RNF144A,NRP2,EBF1,RAB6B,RYBP,ANO1,KLF12,SFRP2,RCAN2,TNS3,ETS1
MicroRNA	hsa-miR-381:TargetScan	hsa-miR-381:TargetScan	TargetScan	0.003363	12	638	MARK1,RNF144A,NRP2,EBF1,RAB6B,RYBP,ANO1,KLF12,SFRP2,RCAN2,TNS3,ETS1
MicroRNA	hsa-miR-144*:mirSVR_lowEffct	hsa-miR-144*:mirSVR_nonconserved_lowEffect-0.1-0.5	MicroRNA.org	0.003756	21	1478	VCAM1,HOPX,TMEM182,RAPH1,SLC12A2,ZEB2,RAP2A,LMO7,SNTB1,RGS5,CTGF,PREX2,EPHA3,ANO1,ITGA4,CEP112,DKK2,OR51E1,PRKAB2,ZNF804A,PIP4K2A
MicroRNA	hsa-miR-1244:PITA	hsa-miR-1244:PITA_TOP	PITA	0.00383	7	262	TBC1D2B,KHDRBS3,KLF12,PTN,SSFA2,PAWR,SERPINE2
MicroRNA	hsa-miR-338-3p:TargetScan	hsa-miR-338-3p:TargetScan	TargetScan	0.003985	6	198	RNF144A,DGKB,RAPH1,ETS1,MECOM,DES
MicroRNA	hsa-miR-495:PITA	hsa-miR-495:PITA_TOP	PITA	0.004096	13	740	MARK1,CACNA2D1,RAP2A,RYBP,KLF12,ARID5B,PLCL1,CPNE4,PAWR,FGD6,ETS1,MECOM,USP6NL
MicroRNA	hsa-miR-3119:mirSVR_highEffct	hsa-miR-3119:mirSVR_nonconserved_highEffect-0.5	MicroRNA.org	0.004138	20	1392	GPRIN3,GUCY1A2,ACHE,NAALAD2,RAPH1,SORBS2,ZEB2,LMO7,GNAO1,MYO1B,EPHA3,KCNRG,ART3,SSFA2,PRKAB2,TRPC1,MBNL3,KANK4,KCNQ5,PDE8B
MicroRNA	hsa-miR-563:mirSVR_lowEffct	hsa-miR-563:mirSVR_nonconserved_lowEffect-0.1-0.5	MicroRNA.org	0.00427	14	832	FRK,ZEB2,SH3KBP1,ANO1,ARID5B,DKK2,ART3,ADAM22,SSFA2,NGF,PIP4K2A,KCNQ5,LPHN3,CD53
MicroRNA	hsa-miR-587:PITA	hsa-miR-587:PITA_TOP	PITA	0.004297	9	414	RNF144A,LYST,SLC12A2,SORBS2,LMO7,CTGF,ANO1,KLF12,GDF10
MicroRNA	hsa-miR-590-5p:mirSVR_lowEffct	hsa-miR-590-5p:mirSVR_conserved_lowEffect-0.1-0.5	MicroRNA.org	0.004317	21	1496	VCAM1,TMEFF2,MYH11,S1PR3,LYST,HDAC9,NAALAD2,RAPH1,SNTB1,KHDRBS3,MYO1B,PLN,EPHA3,RYBP,DKK2,ADAMTS5,SHC3,PRKAB2,TMEM136,GATA3,SERPINI1
MicroRNA	hsa-miR-543:PITA	hsa-miR-543:PITA_TOP	PITA	0.004355	11	575	RAPH1,DOCK10,CTGF,PDE5A,PLA2G4A,ADAM12,PAWR,TNS3,ETS1,PIP4K2A,SERPINI1
MicroRNA	hsa-miR-514b-3p:mirSVR_highEffct	hsa-miR-514b-3p:mirSVR_nonconserved_highEffect-0.5	MicroRNA.org	0.00443	13	747	FRK,LYST,HDAC9,DGKB,SNTB1,CD248,ABCC9,MYO1B,KLF12,PLCL1,OR51E1,ADAM22,PAWR
MicroRNA	hsa-miR-33b*:mirSVR_highEffct	hsa-miR-33b*:mirSVR_nonconserved_highEffect-0.5	MicroRNA.org	0.004468	11	577	HDAC9,SORBS2,DAPK2,LMO7,PLN,CXorf23,SSFA2,ZNF804A,MECOM,USP6NL,FAM38B
MicroRNA	hsa-let-7g*:mirSVR_highEffct	hsa-let-7g*:mirSVR_nonconserved_highEffect-0.5	MicroRNA.org	0.004484	18	1208	SNAI2,NRP2,HDAC9,EBF1,PTGER4,ZEB2,DAPK2,LMO7,HCAR1,NCF2,DOCK10,CTGF,EPHA3,CORO2A,SHC3,USP6NL,LPHN3,GATA3
MicroRNA	ATATGCA,MIR-448:MSigDB	ATATGCA,MIR-448:MSigDB	MSigDB	0.004497	6	203	LYST,APBB2,CASP4,SH3KBP1,PRKAB2,KANK4
MicroRNA	ATGCTGC,MIR-107:MSigDB	ATGCTGC,MIR-107:MSigDB	MSigDB	0.004497	6	203	NRP2,RGS4,CACNA2D1,RYBP,CXorf23,LPHN3
MicroRNA	ATGCTGC,MIR-103:MSigDB	ATGCTGC,MIR-103:MSigDB	MSigDB	0.004497	6	203	NRP2,RGS4,CACNA2D1,RYBP,CXorf23,LPHN3
MicroRNA	hsa-miR-1826:mirSVR_highEffct	hsa-miR-1826:mirSVR_nonconserved_highEffect-0.5	MicroRNA.org	0.004719	18	1214	MARK1,SNAI2,TMEM182,ZEB2,RAP2A,FAM164A,DOCK10,PLN,SH3KBP1,ANO1,KCNRG,ADAMTS5,LRRC17,RASGRP2,PRKAB2,ZNF804A,USP6NL,FAM38B
MicroRNA	miR-138:PicTar	miR-138:PicTar	PicTar	0.004788	9	421	PTGER4,SORBS2,ZEB2,PDGFRB,SH3KBP1,KLF12,RCAN2,LPHN3,FAM38B
MicroRNA	hsa-miR-630:mirSVR_highEffct	hsa-miR-630:mirSVR_nonconserved_highEffect-0.5	MicroRNA.org	0.004799	18	1216	FRK,GPRIN3,GUCY1B3,LYST,RGS2,TLR4,FSD1L,RGS5,CXCL13,FRMD3,ADAM22,LRRC17,PAWR,ETS1,USP6NL,LPHN3,GATA3,CPNE2
MicroRNA	hsa-miR-129-5p:TargetScan	hsa-miR-129-5p:TargetScan	TargetScan	0.005034	8	348	CPM,GPRIN3,EBF1,CXorf23,ETS1,KANK4,LPHN3,FAM38B
MicroRNA	hsa-miR-924:PITA	hsa-miR-924:PITA_TOP	PITA	0.005069	5	146	GUCY1A2,EBF1,RGS4,RAB6B,SERPINE2
MicroRNA	hsa-miR-516a-5p:mirSVR_lowEffct	hsa-miR-516a-5p:mirSVR_nonconserved_lowEffect-0.1-0.5	MicroRNA.org	0.005109	10	505	VCL,MYH11,RGS4,ZEB2,RAB6B,FSD1L,SH3KBP1,ARID5B,PRKAB2,HLA-B
MicroRNA	hsa-miR-515-3p:mirSVR_highEffct	hsa-miR-515-3p:mirSVR_nonconserved_highEffect-0.5	MicroRNA.org	0.005128	12	673	TRIM56,HDAC9,MRC1,SORBS2,DAPK2,LMO7,PLN,MFGE8,CXorf23,SSFA2,USP6NL,FAM38B
MicroRNA	hsa-miR-218:PITA	hsa-miR-218:PITA_TOP	PITA	0.005179	10	506	GUCY1A2,SNAI2,SLC12A2,ZEB2,GNAO1,RYBP,KLF12,CXorf23,FAM38B,SERPINI1
MicroRNA	hsa-miR-2113:mirSVR_highEffct	hsa-miR-2113:mirSVR_nonconserved_highEffect-0.5	MicroRNA.org	0.005212	17	1130	VCAM1,GUCY1A2,TMEFF2,LYST,HDAC9,EBF1,LMO7,SH3KBP1,ANO1,ITGA4,DKK2,TMEM136,MBNL3,PIP4K2A,KCNQ5,LPHN3,NR2F1
MicroRNA	hsa-miR-1284:PITA	hsa-miR-1284:PITA_TOP	PITA	0.005242	9	427	VCL,VCAM1,MARK1,SNAI2,KLF12,ARID5B,CXorf23,RCAN2,TNS3
MicroRNA	hsa-miR-520g:PITA	hsa-miR-520g:PITA_TOP	PITA	0.00525	10	507	RGS2,APBB2,RYBP,KLF12,ADAMTS5,RTN4RL1,SSFA2,ETS1,GATA3,ATP1B2
MicroRNA	hsa-miR-520h:PITA	hsa-miR-520h:PITA_TOP	PITA	0.00525	10	507	RGS2,APBB2,RYBP,KLF12,ADAMTS5,RTN4RL1,SSFA2,ETS1,GATA3,ATP1B2
MicroRNA	hsa-miR-888*:mirSVR_highEffct	hsa-miR-888*:mirSVR_nonconserved_highEffect-0.5	MicroRNA.org	0.00535	17	1133	PCDH18,RNF144A,HDAC9,EBF1,SLC12A2,MRC1,ZEB2,RAP2A,LMO7,SNTB1,DOCK10,CTGF,PREX2,PLCL1,RCAN2,SSFA2,CPNE2
MicroRNA	hsa-miR-499-5p:mirSVR_highEffct	hsa-miR-499-5p:mirSVR_conserved_highEffect-0.5	MicroRNA.org	0.005575	18	1234	MARK1,S1PR3,LYST,HDAC9,EBF1,RGS2,SLC12A2,ZEB2,DAPK2,FAM164A,KHDRBS3,ABCC9,SH3KBP1,RYBP,SFRP2,DKK2,ZNF804A,GATA3
MicroRNA	hsa-miR-568:PITA	hsa-miR-568:PITA_TOP	PITA	0.005615	10	512	MARK1,ADAMTS1,RAP2A,PLN,CPNE4,FGD6,NGF,PRKAB2,ETS1,GATA3
MicroRNA	hsa-miR-200b*:mirSVR_highEffct	hsa-miR-200b*:mirSVR_nonconserved_highEffect-0.5	MicroRNA.org	0.005699	15	952	ANGPT2,RNF144A,PTGER4,GJA5,RGS2,ZEB2,RAP2A,NCF2,FAM164A,ABCC9,MYO1B,DKK2,PRKAB2,MBNL3,SERPINI1
MicroRNA	hsa-miR-92b:mirSVR_highEffct	hsa-miR-92b:mirSVR_conserved_highEffect-0.5	MicroRNA.org	0.005801	14	862	MARK1,LYST,HDAC9,PTGER4,SLC12A2,ZEB2,SNTB1,FAM164A,MYO1B,FHL2,ARID5B,OR51E1,SSFA2,ZNF804A
MicroRNA	hsa-miR-887:mirSVR_highEffct	hsa-miR-887:mirSVR_nonconserved_highEffect-0.5	MicroRNA.org	0.005859	4	95	PREX2,ITGA4,TRPC6,GATA3
MicroRNA	hsa-miR-591:mirSVR_lowEffct	hsa-miR-591:mirSVR_nonconserved_lowEffect-0.1-0.5	MicroRNA.org	0.005903	18	1241	TMEFF2,RNF144A,SORBS2,ZEB2,DOCK10,MYO1B,P2RX1,PLA2R1,FRMD3,PLCL1,ART3,TRPC6,PAWR,NGF,TRPC1,FAM38B,SERPINI1,ATP1B2
MicroRNA	hsa-miR-329:PITA	hsa-miR-329:PITA_TOP	PITA	0.005924	6	215	SORBS2,MCAM,PDE5A,KLF12,ARID5B,TRPC1
MicroRNA	hsa-miR-362-3p:PITA	hsa-miR-362-3p:PITA_TOP	PITA	0.005924	6	215	SORBS2,MCAM,PDE5A,KLF12,ARID5B,TRPC1
MicroRNA	hsa-miR-3136:mirSVR_highEffct	hsa-miR-3136:mirSVR_nonconserved_highEffect-0.5	MicroRNA.org	0.006	18	1243	MARK1,TMEM182,LYST,HDAC9,EBF1,NAALAD2,DGKB,LMO7,SNTB1,FAM164A,PLA2G4A,PLCL1,DKK2,ART3,RCAN2,MECOM,KCNQ5,FAM38B
MicroRNA	hsa-miR-340:TargetScan	hsa-miR-340:TargetScan	TargetScan	0.006315	15	963	VCL,RGS4,ADAMTS1,LMO7,MYO1B,FHL2,SH3KBP1,EPHA3,RYBP,ADAMTS5,PRKCA,RTN4RL1,FGD6,LPHN3,ARHGEF6
MicroRNA	hsa-miR-484:PITA	hsa-miR-484:PITA_TOP	PITA	0.006333	5	154	PTGER4,SORBS2,RAP2A,KLF12,RASGRP2
MicroRNA	hsa-miR-106a*:mirSVR_highEffct	hsa-miR-106a*:mirSVR_nonconserved_highEffect-0.5	MicroRNA.org	0.006427	16	1059	MYH11,SNAI2,LYST,HDAC9,NAALAD2,DGKB,ABCC9,PREX2,SH3KBP1,EPHA3,PLA2R1,TRPC6,ADAM22,KCNQ5,LPHN3,GATA3
MicroRNA	hsa-miR-32:mirSVR_highEffct	hsa-miR-32:mirSVR_conserved_highEffect-0.5	MicroRNA.org	0.006449	17	1155	MARK1,LYST,HDAC9,PTGER4,SLC12A2,ZEB2,SNTB1,FAM164A,MYO1B,FHL2,ARID5B,PLCL1,OR51E1,SSFA2,TRPC4,ZNF804A,USP6NL
MicroRNA	miR-222:PicTar	miR-222:PicTar	PicTar	0.006466	6	219	ZEB2,GNAO1,ANO1,KLF12,SFRP2,ETS1
MicroRNA	hsa-miR-101:TargetScan	hsa-miR-101:TargetScan	TargetScan	0.006474	11	607	PCDH18,MARK1,RAPH1,SLC12A2,ZEB2,KLF12,ARID5B,GDF10,ETS1,USP6NL,ATP1B2
MicroRNA	hsa-miR-367:mirSVR_highEffct	hsa-miR-367:mirSVR_conserved_highEffect-0.5	MicroRNA.org	0.006655	16	1063	MARK1,LYST,HDAC9,PTGER4,SLC12A2,ADAMTS1,ZEB2,SNTB1,FAM164A,MYO1B,FHL2,ARID5B,TRPC6,OR51E1,SSFA2,ZNF804A
MicroRNA	hsa-miR-384:PITA	hsa-miR-384:PITA_TOP	PITA	0.00668	5	156	LYST,SORBS2,PDE5A,PTN,RCAN2
MicroRNA	hsa-miR-486-5p:mirSVR_highEffct	hsa-miR-486-5p:mirSVR_conserved_highEffect-0.5	MicroRNA.org	0.007003	9	447	MARK1,NRP2,TBC1D2B,RGS4,SORBS2,ZEB2,EPHA3,FRMD3,MFGE8
MicroRNA	AAGCACA,MIR-218:MSigDB	AAGCACA,MIR-218:MSigDB	MSigDB	0.007198	8	370	GUCY1A2,SLC12A2,ZMAT4,GNAO1,KLF12,SFRP2,DKK2,FAM38B
MicroRNA	hsa-miR-371-3p:mirSVR_lowEffct	hsa-miR-371-3p:mirSVR_nonconserved_lowEffect-0.1-0.5	MicroRNA.org	0.007302	9	450	MYH11,NRP2,TRIM56,HDAC9,RAB6B,EPHA3,PDE5A,CXorf23,ZNF804A
MicroRNA	hsa-miR-506:PITA	hsa-miR-506:PITA_TOP	PITA	0.007407	12	706	MYH11,SNAI2,ACHE,RAPH1,SLC12A2,FSD1L,CTGF,SH3KBP1,ARID5B,SSFA2,ETS1,AMOTL1
MicroRNA	hsa-miR-802:PITA	hsa-miR-802:PITA_TOP	PITA	0.007507	9	452	PCDH18,DGKB,ADAMTS1,RAB6B,RYBP,ANO1,KLF12,ARID5B,LPHN3
MicroRNA	miR-208:PicTar	miR-208:PicTar	PicTar	0.007517	3	53	EBF1,APBB2,ETS1
MicroRNA	hsa-let-7i:miRecords_TarBase	hsa-let-7i:miRecords_TarBase	miRecords_TarBase	0.007557	1	1	TLR4
MicroRNA	hsa-miR-124:PITA	hsa-miR-124:PITA_TOP	PITA	0.007568	12	708	MYH11,SNAI2,ACHE,RAPH1,SLC12A2,FSD1L,CTGF,SH3KBP1,ARID5B,SSFA2,ETS1,AMOTL1
MicroRNA	hsa-miR-1264:PITA	hsa-miR-1264:PITA_TOP	PITA	0.007611	9	453	SNAI2,SORBS2,GNAO1,PSEN2,CTGF,PRKCA,SSFA2,MECOM,ARHGEF6
MicroRNA	hsa-miR-598:mirSVR_lowEffct	hsa-miR-598:mirSVR_nonconserved_lowEffect-0.1-0.5	MicroRNA.org	0.007611	9	453	GUCY1A3,KCNMB1,GJA5,SLC12A2,PSEN2,ADAM22,LRRC17,ZNF804A,HLA-B
MicroRNA	miR-221:PicTar	miR-221:PicTar	PicTar	0.007656	6	227	ZEB2,GNAO1,ANO1,KLF12,SFRP2,ETS1
MicroRNA	hsa-miR-3140:mirSVR_highEffct	hsa-miR-3140:mirSVR_nonconserved_highEffect-0.5	MicroRNA.org	0.007663	19	1373	PCDH18,TMEFF2,ANGPT2,MYH11,EBF1,KCNMB1,RGS2,ZEB2,ZMAT4,DOCK10,KHDRBS3,SH3KBP1,ANO1,ADAM12,AGTR1,PTN,TRPC6,LRRC17,LPHN3
MicroRNA	hsa-miR-376a*:mirSVR_highEffct	hsa-miR-376a*:mirSVR_nonconserved_highEffect-0.5	MicroRNA.org	0.007777	15	986	VCL,GUCY1B3,TMEFF2,RNF144A,PTGER4,RAP2A,PLN,EPHA3,RYBP,ARID5B,PTN,TRPC1,GDF10,PIP4K2A,LPHN3
MicroRNA	hsa-miR-3115:mirSVR_highEffct	hsa-miR-3115:mirSVR_nonconserved_highEffect-0.5	MicroRNA.org	0.007801	11	623	GPRIN3,GUCY1B3,HDAC9,PTGER4,DGKB,CTGF,EPHA3,PDE5A,DKK2,KCNQ5,ATP1B2
MicroRNA	miR-124a:PicTar	miR-124a:PicTar	PicTar	0.008072	11	626	MARK1,RNF144A,NRP2,EBF1,RAP2A,APBB2,EPHA3,KLF12,ETS1,MECOM,FAM38B
MicroRNA	hsa-miR-340:PITA	hsa-miR-340:PITA_TOP	PITA	0.008072	11	626	LYST,SLC12A2,ADAMTS1,RAP2A,MCAM,SH3KBP1,ADAMTS5,TRPC4,TRPC1,LPHN3,ARHGEF6
MicroRNA	hsa-miR-875-3p:PITA	hsa-miR-875-3p:PITA_TOP	PITA	0.008148	9	458	TMEM182,PTGER4,ZEB2,KHDRBS3,RYBP,RASGRP2,TRPC1,ETS1,PIP4K2A
MicroRNA	hsa-miR-374a:TargetScan	hsa-miR-374a:TargetScan	TargetScan	0.008148	9	458	LYST,HDAC9,RAPH1,ZEB2,ARID5B,ADAMTS5,PRKCA,RTN4RL1,GATA3
MicroRNA	hsa-miR-374b:TargetScan	hsa-miR-374b:TargetScan	TargetScan	0.008148	9	458	LYST,HDAC9,RAPH1,ZEB2,ARID5B,ADAMTS5,PRKCA,RTN4RL1,GATA3
MicroRNA	miR-31:PicTar	miR-31:PicTar	PicTar	0.008205	5	164	RGS4,APBB2,RAB6B,KHDRBS3,ETS1
MicroRNA	miR-182:PicTar	miR-182:PicTar	PicTar	0.00855	10	545	VCL,PCDH18,HDAC9,RGS2,CACNA2D1,RAB6B,KHDRBS3,EPHA3,TNS3,LPHN3
MicroRNA	hsa-miR-21*:mirSVR_highEffct	hsa-miR-21*:mirSVR_nonconserved_highEffect-0.5	MicroRNA.org	0.008573	17	1190	LYST,EBF1,RGS2,RGS4,ADAMTS1,ZEB2,LMO7,ZMAT4,DOCK10,ABCC9,RYBP,ARID5B,AGTR1,LRRC17,SSFA2,MECOM,ARHGEF6
MicroRNA	hsa-miR-1229:PITA	hsa-miR-1229:PITA_TOP	PITA	0.00858	4	106	SLC12A2,KLF12,ARID5B,ETS1
MicroRNA	hsa-miR-325:mirSVR_lowEffct	hsa-miR-325:mirSVR_nonconserved_lowEffect-0.1-0.5	MicroRNA.org	0.008801	16	1096	VCL,PCDH18,S1PR3,SLC12A2,ZEB2,FSD1L,ABCC9,SH3KBP1,EPHA3,PTN,CXorf23,OR51E1,MBNL3,AMOTL1,FAM38B,ARHGEF6
MicroRNA	hsa-miR-491-5p:mirSVR_highEffct	hsa-miR-491-5p:mirSVR_conserved_highEffect-0.5	MicroRNA.org	0.009043	12	725	VCL,CP,IL2RG,MYL9,SH3KBP1,PYGM,OLFML2B,CORO2A,TRPC6,CPNE4,GDF10,CPNE2
MicroRNA	hsa-miR-181b:PITA	hsa-miR-181b:PITA_TOP	PITA	0.009049	13	816	MARK1,ADAMTS1,RAP2A,DOCK10,FSD1L,PDE5A,ADAMTS5,PAWR,TNS3,ETS1,USP6NL,CPNE2,ATP1B2
MicroRNA	hsa-miR-181d:PITA	hsa-miR-181d:PITA_TOP	PITA	0.009049	13	816	MARK1,ADAMTS1,RAP2A,DOCK10,FSD1L,PDE5A,ADAMTS5,PAWR,TNS3,ETS1,USP6NL,CPNE2,ATP1B2
MicroRNA	hsa-miR-181c:PITA	hsa-miR-181c:PITA_TOP	PITA	0.009136	13	817	MARK1,ADAMTS1,RAP2A,DOCK10,FSD1L,PDE5A,ADAMTS5,PAWR,TNS3,ETS1,USP6NL,CPNE2,ATP1B2
MicroRNA	hsa-miR-181a:PITA	hsa-miR-181a:PITA_TOP	PITA	0.009136	13	817	MARK1,ADAMTS1,RAP2A,DOCK10,FSD1L,PDE5A,ADAMTS5,PAWR,TNS3,ETS1,USP6NL,CPNE2,ATP1B2
MicroRNA	hsa-miR-429:PITA	hsa-miR-429:PITA_TOP	PITA	0.009224	13	818	TMEFF2,SNAI2,ZEB2,FHOD1,LMO7,KLF12,PLCL1,CXorf23,OR51E1,SSFA2,ETS1,PIP4K2A,USP6NL
MicroRNA	hsa-miR-675*:mirSVR_lowEffct	hsa-miR-675*:mirSVR_nonconserved_lowEffect-0.1-0.5	MicroRNA.org	0.009245	16	1102	SNAI2,TMEM182,LYST,SLC12A2,ADAMTS1,APBB2,RAB6B,CXCL13,PLA2R1,PLA2G4A,KCNRG,CXorf23,TRPC4,PIP4K2A,KCNQ5,ATP1B2
MicroRNA	hsa-miR-502-3p:PITA	hsa-miR-502-3p:PITA_TOP	PITA	0.009271	5	169	RNF144A,DGKB,KLF12,ARID5B,KCNQ5
MicroRNA	hsa-miR-19b-1*:mirSVR_highEffct	hsa-miR-19b-1*:mirSVR_nonconserved_highEffect-0.5	MicroRNA.org	0.009279	18	1299	FRK,MARK1,TMEFF2,MYH11,CP,CACNA2D1,PCDH12,GNAO1,RYBP,PDE5A,ITGA4,FRMD3,PTN,LRRC17,TRPC1,USP6NL,LPHN3,CD53
MicroRNA	TTTGTAG,MIR-520D:MSigDB	TTTGTAG,MIR-520D:MSigDB	MSigDB	0.009354	7	310	RAP2A,GNAO1,KLF12,DKK2,PTN,TRPC4,ETS1
MicroRNA	hsa-miR-369-3p:PITA	hsa-miR-369-3p:PITA_TOP	PITA	0.009414	10	553	GUCY1A2,TMEFF2,ZEB2,MYO1B,PLN,RYBP,KLF12,AFAP1L2,PRKCA,PRKAB2
MicroRNA	hsa-miR-501-3p:PITA	hsa-miR-501-3p:PITA_TOP	PITA	0.009496	5	170	RNF144A,DGKB,KLF12,ARID5B,KCNQ5
MicroRNA	hsa-miR-3182:mirSVR_highEffct	hsa-miR-3182:mirSVR_nonconserved_highEffect-0.5	MicroRNA.org	0.00956	18	1303	HOPX,S1PR3,HDAC9,IL2RG,SORBS2,LMO7,FSD1L,ABCC9,PCP4L1,MYO1B,PLA2G4A,FRMD3,ADAM12,ARID5B,RCAN2,LRRC17,MECOM,FAM38B
MicroRNA	hsa-miR-921:PITA	hsa-miR-921:PITA_TOP	PITA	0.009744	4	110	TBC1D2B,PTGER4,ITGA4,LPHN3
MicroRNA	hsa-miR-107:TargetScan	hsa-miR-107:TargetScan	TargetScan	0.009805	9	472	VCL,EBF1,RGS4,CACNA2D1,CXorf23,PRKAB2,TNS3,KANK4,ATP1B2
MicroRNA	hsa-miR-103:TargetScan	hsa-miR-103:TargetScan	TargetScan	0.009805	9	472	VCL,EBF1,RGS4,CACNA2D1,CXorf23,PRKAB2,TNS3,KANK4,ATP1B2
MicroRNA	hsa-miR-449c*:mirSVR_lowEffct	hsa-miR-449c*:mirSVR_nonconserved_lowEffect-0.1-0.5	MicroRNA.org	0.009829	14	918	ANGPT2,S1PR3,HDAC9,RAP2A,NCF2,RAB6B,RGS5,ADAM12,OLFML2B,OR51E1,SSFA2,PAWR,GDF10,PDE8B
MicroRNA	hsa-miR-135a*:mirSVR_lowEffct	hsa-miR-135a*:mirSVR_nonconserved_lowEffect-0.1-0.5	MicroRNA.org	0.009867	17	1208	VCAM1,GUCY1B3,HDAC9,NAALAD2,TLR4,MYOM1,KHDRBS3,FSD1L,RGS5,SH3KBP1,EPHA3,ADAMTS5,RCAN2,ZNF804A,AMOTL1,ARHGEF6,ATP1B2
MicroRNA	hsa-miR-203:TargetScan	hsa-miR-203:TargetScan	TargetScan	0.009987	10	558	SNAI2,RNF144A,EBF1,DGKB,RAPH1,SLC12A2,HCAR1,AFAP1L2,ADAMTS5,PRKCA
MicroRNA	hsa-miR-92a:mirSVR_highEffct	hsa-miR-92a:mirSVR_conserved_highEffect-0.5	MicroRNA.org	0.010005	14	920	MARK1,LYST,HDAC9,PTGER4,SLC12A2,ZEB2,SNTB1,FAM164A,MYO1B,FHL2,ARID5B,OR51E1,SSFA2,ZNF804A
MicroRNA	hsa-miR-125b-2*:mirSVR_highEffct	hsa-miR-125b-2*:mirSVR_nonconserved_highEffect-0.5	MicroRNA.org	0.010024	16	1112	MARK1,TMEFF2,SNAI2,LYST,SLC12A2,ADAMTS1,SORBS2,ZEB2,SNTB1,RAB6B,CASP4,EPHA3,RYBP,PLA2R1,PIP4K2A,USP6NL
MicroRNA	hsa-miR-27b:TargetScan	hsa-miR-27b:TargetScan	TargetScan	0.010095	14	921	RNF144A,NRP2,GJA5,SLC12A2,RYBP,KLF12,DKK2,ADAMTS5,RCAN2,FGD6,AMOTL1,GATA3,PDE8B,ARHGEF6
MicroRNA	hsa-miR-27a:TargetScan	hsa-miR-27a:TargetScan	TargetScan	0.010095	14	921	RNF144A,NRP2,GJA5,SLC12A2,RYBP,KLF12,DKK2,ADAMTS5,RCAN2,FGD6,AMOTL1,GATA3,PDE8B,ARHGEF6
MicroRNA	hsa-miR-379*:mirSVR_highEffct	hsa-miR-379*:mirSVR_nonconserved_highEffect-0.5	MicroRNA.org	0.010368	18	1314	GUCY1B3,TMEM182,LYST,SLC12A2,ADAMTS1,FSD1L,ABCC9,CTGF,RYBP,FRMD3,ADAM12,ARID5B,SFRP2,ADAM22,LRRC17,TRPC1,TMEM136,MBNL3
MicroRNA	hsa-miR-548g:PITA	hsa-miR-548g:PITA_TOP	PITA	0.010401	11	649	MARK1,SNAI2,TBC1D2B,CTGF,RYBP,PDE5A,KLF12,ADAMTS5,CXorf23,FGD6,NGF
MicroRNA	hsa-miR-125a-3p:PITA	hsa-miR-125a-3p:PITA_TOP	PITA	0.01043	5	174	RGS4,RAP2A,CTGF,RYBP,MECOM
MicroRNA	GCAAAAA,MIR-129:MSigDB	GCAAAAA,MIR-129:MSigDB	MSigDB	0.01043	5	174	SH3KBP1,CXorf23,ETS1,LPHN3,FAM38B
MicroRNA	hsa-let-7d*:mirSVR_lowEffct	hsa-let-7d*:mirSVR_nonconserved_lowEffect-0.1-0.5	MicroRNA.org	0.010439	8	395	PCDH18,TLR4,ZEB2,DOCK10,ADAM12,OLFML2B,FAM38B,CPNE2
MicroRNA	hsa-miR-1914*:mirSVR_highEffct	hsa-miR-1914*:mirSVR_nonconserved_highEffect-0.5	MicroRNA.org	0.010455	9	477	MYH11,TRIM56,PTGER4,PDGFRB,HCAR1,FAM164A,PSEN2,LRRC17,GATA3
MicroRNA	hsa-miR-142-5p:PITA	hsa-miR-142-5p:PITA_TOP	PITA	0.010629	12	741	VCL,ADAMTS1,RAB6B,RYBP,KCNRG,ADAMTS5,CXorf23,TRPC4,TRPC1,MECOM,LPHN3,GATA3
MicroRNA	hsa-miR-4330:mirSVR_highEffct	hsa-miR-4330:mirSVR_nonconserved_highEffect-0.5	MicroRNA.org	0.010629	12	741	LYST,HDAC9,NAALAD2,PLA2G4A,AGTR1,PRKCA,PTN,RCAN2,ETS1,USP6NL,ARHGEF6,CD53
MicroRNA	hsa-miR-496:mirSVR_highEffct	hsa-miR-496:mirSVR_conserved_highEffect-0.5	MicroRNA.org	0.010644	14	927	GPRIN3,TMEFF2,SLC12A2,SNTB1,FAM164A,FSD1L,CASP4,CXCL13,ADAM12,DKK2,ART3,ADAM22,ZNF804A,ARHGEF6
MicroRNA	hsa-miR-455-5p:mirSVR_lowEffct	hsa-miR-455-5p:mirSVR_conserved_lowEffect-0.1-0.5	MicroRNA.org	0.010834	19	1421	VCL,FRK,GUCY1B3,HDAC9,DGKB,ZEB2,ZMAT4,DOCK10,FSD1L,ABCC9,EPHA3,SFRP2,MFGE8,DKK2,TMEM136,MECOM,LPHN3,CD53,SERPINI1
MicroRNA	hsa-miR-2116*:mirSVR_highEffct	hsa-miR-2116*:mirSVR_nonconserved_highEffect-0.5	MicroRNA.org	0.011442	11	658	MARK1,EBF1,PLA2R1,AFAP1L2,TRPC6,TMEM136,ZNF804A,MECOM,KCNQ5,LPHN3,GATA3
MicroRNA	miR-323:PicTar	miR-323:PicTar	PicTar	0.011523	6	248	MARK1,RNF144A,MRC1,ZEB2,FAM164A,ADAMTS5
MicroRNA	hsa-miR-513b:PITA	hsa-miR-513b:PITA_TOP	PITA	0.011542	7	323	MARK1,SNAI2,ZEB2,RAB6B,RYBP,ARID5B,RASGRP2
MicroRNA	hsa-miR-4255:mirSVR_highEffct	hsa-miR-4255:mirSVR_nonconserved_highEffect-0.5	MicroRNA.org	0.011548	13	842	VCL,PCDH18,ANGPT2,CP,HDAC9,SLC12A2,ADAMTS1,ABCC9,FHL2,PLA2R1,GDF10,MBNL3,MECOM
MicroRNA	hsa-miR-656:PITA	hsa-miR-656:PITA_TOP	PITA	0.011562	11	659	SNAI2,NRP2,RGS2,MYO1B,ARID5B,OLFML2B,ADAMTS5,RCAN2,ZNF804A,GATA3,ARHGEF6
MicroRNA	hsa-miR-580:PITA	hsa-miR-580:PITA_TOP	PITA	0.011724	7	324	CPM,RNF144A,RAB6B,RYBP,KLF12,ARID5B,FAM38B
MicroRNA	hsa-miR-662:PITA	hsa-miR-662:PITA_TOP	PITA	0.011867	2	22	NDUFA4L2,ARID5B
MicroRNA	hsa-miR-500:PITA	hsa-miR-500:PITA_TOP	PITA	0.011908	7	325	RAPH1,SLC12A2,SORBS2,ZMAT4,ARID5B,PRKCA,RTN4RL1
MicroRNA	hsa-miR-142-3p:TargetScan	hsa-miR-142-3p:TargetScan	TargetScan	0.011952	6	250	S1PR3,TBC1D2B,ZEB2,ARID5B,USP6NL,AMOTL1
MicroRNA	hsa-miR-302f:mirSVR_highEffct	hsa-miR-302f:mirSVR_nonconserved_highEffect-0.5	MicroRNA.org	0.011991	15	1037	HOPX,ADAMTS1,ZEB2,RAP2A,DOCK10,KHDRBS3,PREX2,ITGA4,ADAM12,PTN,TMEM136,KCNQ5,LPHN3,FAM38B,ATP1B2
MicroRNA	hsa-miR-105:mirSVR_highEffct	hsa-miR-105:mirSVR_nonconserved_highEffect-0.5	MicroRNA.org	0.012017	19	1436	VCL,PCDH18,TMEFF2,CP,LYST,NAALAD2,SLC12A2,LMO7,SNTB1,CTGF,CEP112,ADAM12,ARID5B,PLCL1,PTN,LRRC17,SSFA2,MBNL3,FAM38B
MicroRNA	hsa-miR-641:PITA	hsa-miR-641:PITA_TOP	PITA	0.012297	9	490	RYBP,PDE5A,ARID5B,PLCL1,ADAMTS5,MBNL3,ZNF804A,USP6NL,ATP1B2
MicroRNA	hsa-miR-583:mirSVR_highEffct	hsa-miR-583:mirSVR_nonconserved_highEffect-0.5	MicroRNA.org	0.01235	19	1440	PCDH18,NRP2,TRIM56,IL2RG,EBF1,DGKB,SLC12A2,ZEB2,LMO7,FAM164A,FSD1L,RYBP,KCNRG,AFAP1L2,RCAN2,SSFA2,USP6NL,FAM38B,SERPINE2
MicroRNA	hsa-miR-200a*:mirSVR_highEffct	hsa-miR-200a*:mirSVR_nonconserved_highEffect-0.5	MicroRNA.org	0.012528	13	851	MARK1,ANGPT2,PTGER4,RGS2,ZEB2,RAP2A,NCF2,FAM164A,ABCC9,MYO1B,DKK2,MBNL3,PIP4K2A
MicroRNA	hsa-miR-188-5p:mirSVR_lowEffct	hsa-miR-188-5p:mirSVR_nonconserved_lowEffect-0.1-0.5	MicroRNA.org	0.012604	19	1443	SNAI2,S1PR3,RNF144A,SLC12A2,MRC1,ZEB2,PDGFRB,KHDRBS3,EPHA3,PDE5A,PLA2R1,ITGA4,PLA2G4A,FRMD3,DKK2,MUSTN1,SSFA2,PIP4K2A,HLA-B
MicroRNA	hsa-let-7a-2*:mirSVR_highEffct	hsa-let-7a-2*:mirSVR_nonconserved_highEffect-0.5	MicroRNA.org	0.012828	17	1243	SNAI2,NRP2,HDAC9,EBF1,PTGER4,ZEB2,DAPK2,HCAR1,NCF2,DOCK10,EPHA3,CORO2A,SHC3,ETS1,USP6NL,LPHN3,GATA3
MicroRNA	miR-203:PicTar	miR-203:PicTar	PicTar	0.012862	7	330	DGKB,RAPH1,SLC12A2,GNAO1,KLF12,AFAP1L2,PRKCA
MicroRNA	hsa-miR-380*:mirSVR_lowEffct	hsa-miR-380*:mirSVR_nonconserved_lowEffect-0.1-0.5	MicroRNA.org	0.012984	13	855	FRK,RGS4,ZEB2,ANO1,ARID5B,DKK2,ART3,ADAM22,SSFA2,NGF,PIP4K2A,KCNQ5,CD53
MicroRNA	hsa-miR-1299:PITA	hsa-miR-1299:PITA_TOP	PITA	0.013017	8	411	MARK1,LYST,RYBP,ADAM12,ADAMTS5,SSFA2,RASGRP2,ETS1
MicroRNA	hsa-miR-1278:PITA	hsa-miR-1278:PITA_TOP	PITA	0.013038	5	184	GUCY1A3,LYST,RAPH1,RGS2,DOCK10
MicroRNA	hsa-miR-1182:PITA	hsa-miR-1182:PITA_TOP	PITA	0.013089	4	120	RGS4,CACNA2D1,KLF12,PIP4K2A
MicroRNA	hsa-miR-584:mirSVR_highEffct	hsa-miR-584:mirSVR_nonconserved_highEffect-0.5	MicroRNA.org	0.013188	14	952	PCDH18,TMEFF2,LYST,NAALAD2,DGKB,SLC12A2,RAP2A,LMO7,SNTB1,PLA2R1,ARID5B,SSFA2,ETS1,USP6NL
MicroRNA	hsa-miR-155*:mirSVR_highEffct	hsa-miR-155*:mirSVR_nonconserved_highEffect-0.5	MicroRNA.org	0.013207	17	1247	VCAM1,TMEFF2,HDAC9,ADAMTS1,RAP2A,SNTB1,ABCC9,FHL2,PLA2R1,PLA2G4A,AFAP1L2,PLCL1,LRRC17,FGD6,PIP4K2A,KCNQ5,LPHN3
MicroRNA	hsa-miR-3128:mirSVR_highEffct	hsa-miR-3128:mirSVR_nonconserved_highEffect-0.5	MicroRNA.org	0.013846	15	1055	MARK1,LYST,PTGER4,SLC12A2,DAPK2,RAB6B,ABCC9,P2RX1,RYBP,ADAM12,PLCL1,CXorf23,SSFA2,MECOM,SERPINE2
MicroRNA	miR-141:PicTar	miR-141:PicTar	PicTar	0.014078	7	336	NRP2,ZEB2,APBB2,KHDRBS3,KLF12,TNS3,MBNL3
MicroRNA	hsa-miR-33b:mirSVR_highEffct	hsa-miR-33b:mirSVR_conserved_highEffect-0.5	MicroRNA.org	0.014181	13	865	PCDH18,MARK1,EBF1,ZEB2,RAP2A,ITGA4,ARID5B,CORO2A,TRPC6,CPNE4,FGD6,KCNQ5,FAM38B
MicroRNA	hsa-miR-4321:mirSVR_highEffct	hsa-miR-4321:mirSVR_nonconserved_highEffect-0.5	MicroRNA.org	0.014241	3	67	VCL,PCDH18,MARK1
MicroRNA	hsa-miR-875-5p:TargetScan	hsa-miR-875-5p:TargetScan	TargetScan	0.014241	3	67	PTGER4,SSFA2,FGD6
MicroRNA	hsa-miR-522:PITA	hsa-miR-522:PITA_TOP	PITA	0.014371	9	503	DGKB,SLC12A2,RAP2A,GNAO1,PDE5A,ANO1,ARID5B,FGD6,PIP4K2A
MicroRNA	hsa-miR-142-3p:mirSVR_highEffct	hsa-miR-142-3p:mirSVR_conserved_highEffect-0.5	MicroRNA.org	0.014443	12	773	CP,S1PR3,NAALAD2,ZEB2,ARID5B,DKK2,RCAN2,PRKAB2,PIP4K2A,USP6NL,LPHN3,CPNE2
MicroRNA	hsa-miR-4294:mirSVR_highEffct	hsa-miR-4294:mirSVR_nonconserved_highEffect-0.5	MicroRNA.org	0.014461	10	591	VCAM1,GUCY1B3,GUCY1A2,EBF1,LMO7,MYO1B,DKK2,RCAN2,PAWR,SERPINE2
MicroRNA	hsa-miR-758:mirSVR_lowEffct	hsa-miR-758:mirSVR_conserved_lowEffect-0.1-0.5	MicroRNA.org	0.014501	19	1464	VCAM1,MYH11,HDAC9,EBF1,PTGER4,SLC12A2,ADAMTS1,MYO1B,EPHA3,RYBP,AGTR1,SFRP2,ADAMTS5,ART3,CORO2A,TRPC4,TRPC1,PIP4K2A,CD53
MicroRNA	hsa-miR-31:mirSVR_highEffct	hsa-miR-31:mirSVR_conserved_highEffect-0.5	MicroRNA.org	0.014555	13	868	TMEM182,HDAC9,RAPH1,TLR4,RGS4,ADAMTS1,RAB6B,KHDRBS3,FSD1L,FHL2,SH3KBP1,ZNF804A,PIP4K2A
MicroRNA	hsa-miR-875-5p:mirSVR_highEffct	hsa-miR-875-5p:mirSVR_conserved_highEffect-0.5	MicroRNA.org	0.014609	11	682	ANGPT2,NRP2,LYST,HDAC9,DGKB,ZEB2,SH3KBP1,PTN,OR51E1,SSFA2,USP6NL
MicroRNA	hsa-miR-4318:mirSVR_highEffct	hsa-miR-4318:mirSVR_nonconserved_highEffect-0.5	MicroRNA.org	0.014609	11	682	VCL,GPRIN3,TBC1D2B,SLC12A2,RAP2A,CASP4,DKK2,ART3,ADAM22,MECOM,GATA3
MicroRNA	hsa-miR-410:TargetScan	hsa-miR-410:TargetScan	TargetScan	0.014657	8	420	TMEFF2,RAB6B,MCAM,KLF12,RTN4RL1,TRPC1,ETS1,ATP1B2
MicroRNA	hsa-miR-9:PITA	hsa-miR-9:PITA_TOP	PITA	0.014932	10	594	RNF144A,DGKB,RAPH1,PDGFRB,MYO1B,RYBP,ANO1,KLF12,ADAMTS5,RTN4RL1
MicroRNA	hsa-miR-33b:TargetScan	hsa-miR-33b:TargetScan	TargetScan	0.015017	6	263	VCL,PCDH18,EBF1,RAP2A,ARID5B,ETS1
MicroRNA	hsa-miR-33a:TargetScan	hsa-miR-33a:TargetScan	TargetScan	0.015017	6	263	VCL,PCDH18,EBF1,RAP2A,ARID5B,ETS1
MicroRNA	hsa-miR-485-3p:PITA	hsa-miR-485-3p:PITA_TOP	PITA	0.015042	8	422	SNAI2,SORBS2,ZEB2,MYO1B,RYBP,PRKCA,MECOM,GATA3
MicroRNA	CATTTCA,MIR-203:MSigDB	CATTTCA,MIR-203:MSigDB	MSigDB	0.015274	6	264	DGKB,RAPH1,SLC12A2,GNAO1,KLF12,PRKCA
MicroRNA	hsa-miR-183:PITA	hsa-miR-183:PITA_TOP	PITA	0.015533	6	265	ZEB2,PSEN2,MYO1B,CTGF,RYBP,PRKCA
MicroRNA	hsa-miR-1909*:mirSVR_lowEffct	hsa-miR-1909*:mirSVR_nonconserved_lowEffect-0.1-0.5	MicroRNA.org	0.016055	14	976	MYH11,NRP2,TLR4,MRC1,ZEB2,ABCC9,SH3KBP1,EPHA3,PDE5A,CXorf23,RTN4RL1,ZNF804A,FAM38B,ATP1B2
MicroRNA	hsa-miR-19a*:mirSVR_highEffct	hsa-miR-19a*:mirSVR_nonconserved_highEffect-0.5	MicroRNA.org	0.016114	17	1275	FRK,MARK1,TMEFF2,MYH11,CP,PCDH12,GNAO1,RYBP,PDE5A,FRMD3,PTN,LRRC17,SSFA2,TRPC1,USP6NL,LPHN3,CD53
MicroRNA	GTGCAAA,MIR-507:MSigDB	GTGCAAA,MIR-507:MSigDB	MSigDB	0.016235	4	128	RAPH1,SORBS2,OLFML2B,LPHN3
MicroRNA	TGCCTTA,MIR-124A:MSigDB	TGCCTTA,MIR-124A:MSigDB	MSigDB	0.01632	9	514	MARK1,RNF144A,NRP2,RAP2A,APBB2,EPHA3,ETS1,MECOM,FAM38B
MicroRNA	hsa-miR-660:mirSVR_lowEffct	hsa-miR-660:mirSVR_nonconserved_lowEffect-0.1-0.5	MicroRNA.org	0.01634	17	1277	VCL,TBC1D2B,RAPH1,GJA5,DOCK10,KHDRBS3,ANO1,PLA2R1,AFAP1L2,DKK2,ADAMTS5,TRPC6,RCAN2,LRRC17,PRKAB2,AMOTL1,ARHGEF6
MicroRNA	hsa-miR-199b-5p:mirSVR_highEffct	hsa-miR-199b-5p:mirSVR_conserved_highEffect-0.5	MicroRNA.org	0.016546	13	883	PCDH18,FRK,ITGA8,LYST,HDAC9,GJA5,ZEB2,SNTB1,CASP4,SFRP2,CORO2A,PRKAB2,ETS1
MicroRNA	hsa-miR-623:PITA	hsa-miR-623:PITA_TOP	PITA	0.016659	4	129	EBF1,SLC12A2,SORBS2,LMO7
MicroRNA	hsa-miR-1185:mirSVR_highEffct	hsa-miR-1185:mirSVR_nonconserved_highEffect-0.5	MicroRNA.org	0.016901	11	697	PCDH18,TMEM182,SLC12A2,RGS4,MRC1,CXCL13,ANO1,KCNRG,ADAM12,DKK2,SHC3
MicroRNA	hsa-miR-590-5p:mirSVR_highEffct	hsa-miR-590-5p:mirSVR_conserved_highEffect-0.5	MicroRNA.org	0.017031	17	1283	VCL,MARK1,HOPX,RNF144A,EBF1,DGKB,TLR4,FAM164A,ABCC9,CASP4,ANO1,FRMD3,PTN,RCAN2,ADAM22,SSFA2,ETS1
MicroRNA	hsa-miR-194:PITA	hsa-miR-194:PITA_TOP	PITA	0.017154	6	271	LYST,ACHE,RAB6B,RYBP,KLF12,SERPINE2
MicroRNA	hsa-miR-4252:mirSVR_highEffct	hsa-miR-4252:mirSVR_nonconserved_highEffect-0.5	MicroRNA.org	0.017283	10	608	TMEFF2,HOPX,TBC1D2B,ZEB2,RAP2A,LMO7,SNTB1,RYBP,CEP112,CXorf23
MicroRNA	hsa-miR-618:mirSVR_highEffct	hsa-miR-618:mirSVR_nonconserved_highEffect-0.5	MicroRNA.org	0.0173	15	1084	MARK1,GPRIN3,ANGPT2,MYH11,HDAC9,NAALAD2,RGS4,ZEB2,MYO1B,EPHA3,ANO1,PLA2R1,PLCL1,DKK2,TRPC1
MicroRNA	hsa-miR-154:mirSVR_lowEffct	hsa-miR-154:mirSVR_conserved_lowEffect-0.1-0.5	MicroRNA.org	0.017558	18	1390	CPM,MARK1,GPRIN3,TMEFF2,MYH11,SNAI2,PTGER4,NCF2,RAB6B,DOCK10,KHDRBS3,CEP112,RERGL,FRMD3,PRKCA,RASGRP2,GDF10,LPHN3
MicroRNA	hsa-miR-1278:mirSVR_lowEffct	hsa-miR-1278:mirSVR_nonconserved_lowEffect-0.1-0.5	MicroRNA.org	0.017597	19	1494	MARK1,TMEFF2,RNF144A,PTGER4,DGKB,RAPH1,MRC1,ZEB2,SNTB1,FHL2,ITGA4,ARID5B,SFRP2,CXorf23,RCAN2,GDF10,MBNL3,KANK4,FAM38B
MicroRNA	hsa-miR-590-3p:TargetScan	hsa-miR-590-3p:TargetScan	TargetScan	0.017617	12	795	VCAM1,MARK1,TMEM182,RAB6B,PLN,RYBP,KLF12,DKK2,ADAMTS5,PRKCA,FGD6,TNS3
MicroRNA	hsa-miR-3153:mirSVR_highEffct	hsa-miR-3153:mirSVR_nonconserved_highEffect-0.5	MicroRNA.org	0.017789	18	1392	VCAM1,MARK1,GUCY1A2,TMEFF2,TMEM182,RGS2,ZEB2,RAB6B,FSD1L,MYO1B,SH3KBP1,ANO1,PLA2R1,KCNRG,PTN,TMEM136,ARHGEF6,CD53
MicroRNA	hsa-miR-196a:mirSVR_highEffct	hsa-miR-196a:mirSVR_conserved_highEffect-0.5	MicroRNA.org	0.01793	12	797	TMEFF2,HDAC9,MRC1,NOSTRIN,PLN,EPHA3,RERGL,ARID5B,LRRC17,SSFA2,KCNQ5,USP6NL
MicroRNA	hsa-miR-4257:mirSVR_highEffct	hsa-miR-4257:mirSVR_nonconserved_highEffect-0.5	MicroRNA.org	0.01793	12	797	MARK1,LYST,TBC1D2B,RAPH1,ADAMTS1,SORBS2,LMO7,HCAR1,SNTB1,DOCK10,ABCC9,ARID5B
MicroRNA	hsa-miR-514b-5p:mirSVR_highEffct	hsa-miR-514b-5p:mirSVR_nonconserved_highEffect-0.5	MicroRNA.org	0.017957	15	1089	VCAM1,GPRIN3,ANGPT2,TMEM182,LYST,IL2RG,PTGER4,DGKB,ZEB2,FHL2,ITGA4,CORO2A,MBNL3,LPHN3,CPNE2
MicroRNA	hsa-miR-1245:PITA	hsa-miR-1245:PITA_TOP	PITA	0.017972	4	132	VCL,ADAMTS5,RCAN2,GATA3
MicroRNA	hsa-miR-498:mirSVR_highEffct	hsa-miR-498:mirSVR_nonconserved_highEffect-0.5	MicroRNA.org	0.018077	14	991	PCDH18,MARK1,GUCY1B3,TMEM182,LYST,ZEB2,NCF2,SNTB1,CASP4,CXCL13,ART3,SSFA2,GDF10,GATA3
MicroRNA	hsa-miR-1273d:mirSVR_highEffct	hsa-miR-1273d:mirSVR_nonconserved_highEffect-0.5	MicroRNA.org	0.018283	13	895	MARK1,GPRIN3,LYST,DGKB,ZEB2,ABCC9,EPHA3,ANO1,PLA2R1,ITGA4,PLCL1,SSFA2,TMEM136
MicroRNA	hsa-miR-421:PITA	hsa-miR-421:PITA_TOP	PITA	0.018471	7	355	FRK,MARK1,LMO7,GNAO1,RCAN2,PIP4K2A,SERPINE2
MicroRNA	hsa-miR-218-2*:mirSVR_highEffct	hsa-miR-218-2*:mirSVR_nonconserved_highEffect-0.5	MicroRNA.org	0.018568	12	801	GPRIN3,DGKB,ZEB2,DAPK2,LMO7,NCF2,SNTB1,EPHA3,ADAM12,ARID5B,RCAN2,ETS1
MicroRNA	hsa-miR-96*:mirSVR_highEffct	hsa-miR-96*:mirSVR_nonconserved_highEffect-0.5	MicroRNA.org	0.018571	16	1194	MARK1,GPRIN3,DGKB,SORBS2,ZEB2,CASP4,PLA2R1,PLA2G4A,RERGL,PLCL1,DKK2,PTN,RCAN2,SSFA2,PIP4K2A,CD53
MicroRNA	hsa-miR-24:TargetScan	hsa-miR-24:TargetScan	TargetScan	0.018609	8	439	NRP2,PTGER4,PDGFRB,SNTB1,ARID5B,PRKCA,MBNL3,ATP1B2
MicroRNA	hsa-miR-145:TargetScan	hsa-miR-145:TargetScan	TargetScan	0.01866	9	526	ANGPT2,EBF1,RAPH1,GJA5,TLR4,ZEB2,ADAMTS5,FGD6,ETS1
MicroRNA	hsa-miR-1273:PITA	hsa-miR-1273:PITA_TOP	PITA	0.018855	2	28	CPNE4,ARHGEF6
MicroRNA	hsa-miR-1322:PITA	hsa-miR-1322:PITA_TOP	PITA	0.018882	4	134	CACNA2D1,SORBS2,KLF12,PRKCA
MicroRNA	hsa-miR-3074:mirSVR_highEffct	hsa-miR-3074:mirSVR_nonconserved_highEffect-0.5	MicroRNA.org	0.018909	15	1096	VCL,VCAM1,MARK1,HDAC9,ACHE,PTGER4,TLR4,ZEB2,RAP2A,SNTB1,CXCL13,TRPC6,ZNF804A,KCNQ5,GATA3
MicroRNA	hsa-miR-768-3p:PITA	hsa-miR-768-3p:PITA_TOP	PITA	0.019243	7	358	SLC12A2,SORBS2,RAB6B,CTGF,PDE5A,LPHN3,SERPINI1
MicroRNA	hsa-miR-4305:mirSVR_lowEffct	hsa-miR-4305:mirSVR_nonconserved_lowEffect-0.1-0.5	MicroRNA.org	0.019329	15	1099	VCAM1,SNAI2,HDAC9,CASP4,RGS5,SH3KBP1,CXCL13,ADAMTS5,ART3,TRPC6,TRPC1,ZNF804A,PIP4K2A,AMOTL1,SERPINE2
MicroRNA	hsa-miR-934:mirSVR_lowEffct	hsa-miR-934:mirSVR_nonconserved_lowEffect-0.1-0.5	MicroRNA.org	0.01938	14	1000	TMEFF2,DGKB,SLC12A2,SNTB1,RGS5,MYO1B,EPHA3,FRMD3,ARID5B,DKK2,PTN,ADAM22,LPHN3,FAM38B
MicroRNA	hsa-miR-1910:mirSVR_highEffct	hsa-miR-1910:mirSVR_nonconserved_highEffect-0.5	MicroRNA.org	0.019452	11	712	PCDH18,RNF144A,PTGER4,ZEB2,RAP2A,EPHA3,ARID5B,PTN,CPNE4,NGF,FAM38B
MicroRNA	hsa-miR-222:mirSVR_lowEffct	hsa-miR-222:mirSVR_conserved_lowEffect-0.1-0.5	MicroRNA.org	0.019477	18	1406	FRK,CP,MRC1,RAB6B,GNAO1,CASP4,ITGA4,KCNRG,DKK2,RCAN2,SSFA2,PRKAB2,TRPC1,GDF10,ETS1,LPHN3,GATA3,CPNE2
MicroRNA	hsa-miR-770-5p:PITA	hsa-miR-770-5p:PITA_TOP	PITA	0.019819	4	136	VCAM1,MARK1,RYBP,RCAN2
MicroRNA	hsa-miR-627:mirSVR_lowEffct	hsa-miR-627:mirSVR_nonconserved_lowEffect-0.1-0.5	MicroRNA.org	0.019982	18	1410	VCL,CPM,GUCY1B3,TMEFF2,MYH11,EBF1,SLC12A2,ZMAT4,RAB6B,KHDRBS3,NOSTRIN,ARID5B,AFAP1L2,SFRP2,SHC3,RASGRP2,NGF,MECOM
MicroRNA	hsa-miR-124:mirSVR_highEffct	hsa-miR-124:mirSVR_conserved_highEffect-0.5	MicroRNA.org	0.02019	15	1105	MARK1,ANGPT2,SNAI2,NRP2,HDAC9,FSD1L,CTGF,SH3KBP1,ARID5B,MFGE8,PRKCA,CPNE4,SSFA2,AMOTL1,FAM38B
MicroRNA	hsa-miR-203:PITA	hsa-miR-203:PITA_TOP	PITA	0.020495	10	625	SNAI2,DGKB,RAPH1,SLC12A2,RAP2A,DOCK10,GNAO1,AFAP1L2,PRKCA,CXorf23
MicroRNA	GTGCCAA,MIR-96:MSigDB	GTGCCAA,MIR-96:MSigDB	MSigDB	0.020739	6	283	HDAC9,RGS2,SH3KBP1,EPHA3,ARID5B,TNS3
MicroRNA	TACTTGA,MIR-26B:MSigDB	TACTTGA,MIR-26B:MSigDB	MSigDB	0.020739	6	283	PCDH18,MARK1,SLC12A2,RGS4,SH3KBP1,PAWR
MicroRNA	TACTTGA,MIR-26A:MSigDB	TACTTGA,MIR-26A:MSigDB	MSigDB	0.020739	6	283	PCDH18,MARK1,SLC12A2,RGS4,SH3KBP1,PAWR
MicroRNA	hsa-miR-411*:mirSVR_highEffct	hsa-miR-411*:mirSVR_nonconserved_highEffect-0.5	MicroRNA.org	0.020754	16	1210	GUCY1B3,TMEM182,SLC12A2,ADAMTS1,FSD1L,ABCC9,CTGF,RYBP,ITGA4,FRMD3,ADAM12,SFRP2,ADAM22,TRPC1,TMEM136,MBNL3
MicroRNA	hsa-miR-200c:PITA	hsa-miR-200c:PITA_TOP	PITA	0.020937	12	815	TMEFF2,SNAI2,ZEB2,LMO7,KLF12,PLCL1,CXorf23,OR51E1,SSFA2,ETS1,PIP4K2A,USP6NL
MicroRNA	hsa-miR-200b:PITA	hsa-miR-200b:PITA_TOP	PITA	0.020937	12	815	TMEFF2,SNAI2,ZEB2,LMO7,KLF12,PLCL1,CXorf23,OR51E1,SSFA2,ETS1,PIP4K2A,USP6NL
MicroRNA	hsa-miR-891b:mirSVR_highEffct	hsa-miR-891b:mirSVR_nonconserved_highEffect-0.5	MicroRNA.org	0.021143	13	913	HDAC9,PTGER4,SORBS2,RAP2A,DAPK2,SNTB1,PLA2G4A,ARID5B,SFRP2,OR51E1,ADAM22,ETS1,KANK4
MicroRNA	hsa-miR-25:mirSVR_highEffct	hsa-miR-25:mirSVR_conserved_highEffect-0.5	MicroRNA.org	0.021227	14	1012	MARK1,LYST,HDAC9,PTGER4,SLC12A2,ZEB2,SNTB1,FAM164A,MYO1B,FHL2,ARID5B,OR51E1,SSFA2,ZNF804A
MicroRNA	hsa-miR-452:PITA	hsa-miR-452:PITA_TOP	PITA	0.021467	8	451	SNAI2,KLF12,FRMD3,ADAMTS5,CXorf23,PIP4K2A,ARHGEF6,SERPINI1
MicroRNA	hsa-miR-1:mirSVR_highEffct	hsa-miR-1:mirSVR_conserved_highEffect-0.5	MicroRNA.org	0.022215	16	1220	TMEFF2,PTGER4,DGKB,PDE5A,ANO1,CEP112,ADAM12,SFRP2,CORO2A,CXorf23,CPNE4,PAWR,TNS3,ETS1,MECOM,KANK4
MicroRNA	hsa-miR-365:mirSVR_lowEffct	hsa-miR-365:mirSVR_conserved_lowEffect-0.1-0.5	MicroRNA.org	0.022215	16	1220	S1PR3,TMEM182,TLR4,P2RX1,EPHA3,CEP112,ADAM12,ARID5B,PLCL1,CORO2A,OR51E1,RTN4RL1,FGD6,TMEM136,ETS1,LPHN3
MicroRNA	hsa-miR-582-5p:PITA	hsa-miR-582-5p:PITA_TOP	PITA	0.022383	9	543	MARK1,SORBS2,MYO1B,KLF12,ADAMTS5,RTN4RL1,ZNF804A,MECOM,LPHN3
MicroRNA	hsa-miR-200b:miRecords_TarBase	hsa-miR-200b:miRecords_TarBase	miRecords_TarBase	0.0225	1	3	ZEB2
MicroRNA	hsa-miR-200c:miRecords_TarBase	hsa-miR-200c:miRecords_TarBase	miRecords_TarBase	0.0225	1	3	ZEB2
MicroRNA	hsa-miR-200a:miRecords_TarBase	hsa-miR-200a:miRecords_TarBase	miRecords_TarBase	0.0225	1	3	ZEB2
MicroRNA	hsa-miR-19b-2*:mirSVR_highEffct	hsa-miR-19b-2*:mirSVR_nonconserved_highEffect-0.5	MicroRNA.org	0.022526	17	1325	FRK,MARK1,TMEFF2,MYH11,CP,CACNA2D1,PCDH12,GNAO1,PDE5A,ITGA4,FRMD3,PTN,LRRC17,TRPC1,USP6NL,LPHN3,CD53
MicroRNA	hsa-miR-3134:mirSVR_lowEffct	hsa-miR-3134:mirSVR_nonconserved_lowEffect-0.1-0.5	MicroRNA.org	0.022672	17	1326	FRK,MARK1,LYST,HDAC9,SLC12A2,ZEB2,RAP2A,PDGFRB,ZMAT4,FAM164A,RGS5,PLA2R1,FRMD3,CXorf23,CPNE4,FGD6,LPHN3
MicroRNA	GTGCAAT,MIR-367:MSigDB	GTGCAAT,MIR-367:MSigDB	MSigDB	0.022709	6	289	MARK1,LYST,PTGER4,MYO1B,FHL2,SSFA2
MicroRNA	GTGCAAT,MIR-363:MSigDB	GTGCAAT,MIR-363:MSigDB	MSigDB	0.022709	6	289	MARK1,LYST,PTGER4,MYO1B,FHL2,SSFA2
MicroRNA	GTGCAAT,MIR-25:MSigDB	GTGCAAT,MIR-25:MSigDB	MSigDB	0.022709	6	289	MARK1,LYST,PTGER4,MYO1B,FHL2,SSFA2
MicroRNA	GTGCAAT,MIR-32:MSigDB	GTGCAAT,MIR-32:MSigDB	MSigDB	0.022709	6	289	MARK1,LYST,PTGER4,MYO1B,FHL2,SSFA2
MicroRNA	GTGCAAT,MIR-92:MSigDB	GTGCAAT,MIR-92:MSigDB	MSigDB	0.022709	6	289	MARK1,LYST,PTGER4,MYO1B,FHL2,SSFA2
MicroRNA	hsa-miR-376a:TargetScan	hsa-miR-376a:TargetScan	TargetScan	0.022804	4	142	HDAC9,KHDRBS3,RYBP,KLF12
MicroRNA	hsa-miR-376b:TargetScan	hsa-miR-376b:TargetScan	TargetScan	0.022804	4	142	HDAC9,KHDRBS3,RYBP,KLF12
MicroRNA	hsa-miR-1252:PITA	hsa-miR-1252:PITA_TOP	PITA	0.022854	7	371	MYH11,ADAMTS1,RAP2A,RYBP,RCAN2,MECOM,LPHN3
MicroRNA	miR-302c-star:PicTar	miR-302c-star:PicTar	PicTar	0.022854	7	371	NRP2,ZEB2,RAB6B,KHDRBS3,MYO1B,ADAM22,LPHN3
MicroRNA	hsa-miR-208b:PITA	hsa-miR-208b:PITA_TOP	PITA	0.022855	2	31	KLF12,ETS1
MicroRNA	hsa-miR-208a:PITA	hsa-miR-208a:PITA_TOP	PITA	0.022855	2	31	KLF12,ETS1
MicroRNA	hsa-miR-1267:mirSVR_highEffct	hsa-miR-1267:mirSVR_nonconserved_highEffect-0.5	MicroRNA.org	0.022866	14	1022	PCDH18,FRK,ANGPT2,CP,NAALAD2,KCNMB1,RAP2A,PLN,PREX2,PLA2R1,ARID5B,PIP4K2A,USP6NL,ARHGEF6
MicroRNA	hsa-miR-1283:PITA	hsa-miR-1283:PITA_TOP	PITA	0.023231	10	638	TMEM182,RAP2A,GNAO1,KLF12,DKK2,ADAMTS5,PTN,TRPC4,ETS1,KANK4
MicroRNA	hsa-miR-28-3p:mirSVR_lowEffct	hsa-miR-28-3p:mirSVR_nonconserved_lowEffect-0.1-0.5	MicroRNA.org	0.023283	16	1227	GUCY1B3,TMEFF2,TMEM182,HDAC9,SLC12A2,ZEB2,APBB2,FAM164A,DOCK10,KHDRBS3,PSEN2,ABCC9,CTGF,FGD6,PRKAB2,LPHN3
MicroRNA	hsa-miR-767-3p:PITA	hsa-miR-767-3p:PITA_TOP	PITA	0.02341	5	214	RAP2A,SNTB1,DOCK10,ARID5B,MECOM
MicroRNA	hsa-miR-1237:PITA	hsa-miR-1237:PITA_TOP	PITA	0.02341	5	214	FRK,PTGER4,ZEB2,ARID5B,RTN4RL1
MicroRNA	hsa-miR-369-5p:mirSVR_highEffct	hsa-miR-369-5p:mirSVR_nonconserved_highEffect-0.5	MicroRNA.org	0.023507	3	81	FRK,LMO7,CTGF
MicroRNA	hsa-miR-409-5p:mirSVR_lowEffct	hsa-miR-409-5p:mirSVR_nonconserved_lowEffect-0.1-0.5	MicroRNA.org	0.023699	11	734	MYH11,SNAI2,HDAC9,RGS4,ZEB2,PCP4L1,ANO1,DKK2,TRPC6,LRRC17,SSFA2
MicroRNA	hsa-miR-675*:mirSVR_highEffct	hsa-miR-675*:mirSVR_nonconserved_highEffect-0.5	MicroRNA.org	0.023816	9	549	TMEFF2,CP,RGS4,MCAM,ABCC9,PDE5A,PLCL1,ADAM22,KANK4
MicroRNA	miR-137:PicTar	miR-137:PicTar	PicTar	0.024054	7	375	SLC12A2,ZMAT4,KLF12,PTN,RCAN2,KANK4,FAM38B
MicroRNA	hsa-miR-4325:mirSVR_lowEffct	hsa-miR-4325:mirSVR_nonconserved_lowEffect-0.1-0.5	MicroRNA.org	0.024243	18	1441	GUCY1B3,LYST,HDAC9,TBC1D2B,NAALAD2,KCNMB1,RGS4,ZEB2,RAB6B,RGS5,MYO1B,CTGF,ADAM12,ETS1,MECOM,KANK4,AMOTL1,CPNE2
MicroRNA	hsa-miR-210:PITA	hsa-miR-210:PITA_TOP	PITA	0.02426	2	32	MYH11,RCAN2
MicroRNA	hsa-miR-627:PITA	hsa-miR-627:PITA_TOP	PITA	0.024393	4	145	RAB6B,CTGF,ARID5B,NR2F1
MicroRNA	miR-153:PicTar	miR-153:PicTar	PicTar	0.02467	7	377	MARK1,RAPH1,ZEB2,APBB2,SH3KBP1,RCAN2,PRKAB2
MicroRNA	hsa-miR-338-3p:PITA	hsa-miR-338-3p:PITA_TOP	PITA	0.024673	5	217	DGKB,FRMD3,ETS1,MECOM,DES
MicroRNA	hsa-miR-338-3p:mirSVR_highEffct	hsa-miR-338-3p:mirSVR_conserved_highEffect-0.5	MicroRNA.org	0.024703	12	835	GPRIN3,MYH11,CP,HDAC9,DGKB,PREX2,ANO1,FRMD3,PTN,CPNE4,MECOM,DES
MicroRNA	hsa-miR-331-5p:mirSVR_lowEffct	hsa-miR-331-5p:mirSVR_nonconserved_lowEffect-0.1-0.5	MicroRNA.org	0.024714	16	1236	GUCY1A3,ANGPT2,LYST,EBF1,ADAMTS1,DAPK2,PLA2R1,ITGA4,PLCL1,SFRP2,ADAMTS5,CXorf23,KCNQ5,AMOTL1,FAM38B,SERPINI1
MicroRNA	hsa-miR-4303:mirSVR_highEffct	hsa-miR-4303:mirSVR_nonconserved_highEffect-0.5	MicroRNA.org	0.024752	11	739	VCL,HOPX,EBF1,PTGER4,NAALAD2,SLC12A2,LMO7,CTGF,SFRP2,LRRC17,SSFA2
MicroRNA	hsa-miR-449b:PITA	hsa-miR-449b:PITA_TOP	PITA	0.024802	6	295	VCL,LYST,RAPH1,RTN4RL1,FGD6,GATA3
MicroRNA	hsa-miR-34a:PITA	hsa-miR-34a:PITA_TOP	PITA	0.024802	6	295	VCL,LYST,RAPH1,RTN4RL1,FGD6,GATA3
MicroRNA	hsa-miR-34c-5p:PITA	hsa-miR-34c-5p:PITA_TOP	PITA	0.024802	6	295	VCL,LYST,RAPH1,RTN4RL1,FGD6,GATA3
MicroRNA	hsa-miR-449a:PITA	hsa-miR-449a:PITA_TOP	PITA	0.024802	6	295	VCL,LYST,RAPH1,RTN4RL1,FGD6,GATA3
MicroRNA	hsa-miR-19b:PITA	hsa-miR-19b:PITA_TOP	PITA	0.025183	11	741	NRP2,ZEB2,DOCK10,CTGF,PDE5A,ANO1,ADAM12,SFRP2,RTN4RL1,ZNF804A,MECOM
MicroRNA	hsa-miR-19a:PITA	hsa-miR-19a:PITA_TOP	PITA	0.025183	11	741	NRP2,ZEB2,DOCK10,CTGF,PDE5A,ANO1,ADAM12,SFRP2,RTN4RL1,ZNF804A,MECOM
MicroRNA	hsa-miR-519e:mirSVR_highEffct	hsa-miR-519e:mirSVR_nonconserved_highEffect-0.5	MicroRNA.org	0.025275	10	647	HDAC9,SORBS2,DAPK2,LMO7,PLN,PLA2R1,CXorf23,SSFA2,USP6NL,FAM38B
MicroRNA	hsa-miR-15b*:mirSVR_highEffct	hsa-miR-15b*:mirSVR_nonconserved_highEffect-0.5	MicroRNA.org	0.025295	18	1448	GUCY1A2,TMEFF2,CP,RNF144A,LYST,ZEB2,RAP2A,SNTB1,FAM164A,KHDRBS3,RGS5,PLN,SH3KBP1,CXCL13,DKK2,ART3,MECOM,LPHN3
MicroRNA	hsa-miR-34b:PITA	hsa-miR-34b:PITA_TOP	PITA	0.025296	7	379	LYST,SORBS2,RAP2A,RYBP,FRMD3,RCAN2,LPHN3
MicroRNA	miR-200b:PicTar	miR-200b:PicTar	PicTar	0.025463	8	466	TMEFF2,ZEB2,FHOD1,LMO7,KLF12,PLCL1,PRKCA,ETS1
MicroRNA	miR-200c:PicTar	miR-200c:PicTar	PicTar	0.025747	8	467	TMEFF2,ZEB2,FHOD1,LMO7,KLF12,PLCL1,PRKCA,ETS1
MicroRNA	hsa-miR-182:TargetScan	hsa-miR-182:TargetScan	TargetScan	0.025925	12	841	VCL,PCDH18,HDAC9,EBF1,RAB6B,GNAO1,RGS5,SH3KBP1,DKK2,TNS3,MECOM,USP6NL
MicroRNA	hsa-miR-337-3p:mirSVR_lowEffct	hsa-miR-337-3p:mirSVR_nonconserved_lowEffect-0.1-0.5	MicroRNA.org	0.02621	16	1245	ANGPT2,EBF1,DGKB,APBB2,FAM164A,P2RX1,SH3KBP1,PDE5A,DKK2,PTN,CORO2A,TNS3,ZNF804A,FAM38B,ARHGEF6,ATP1B2
MicroRNA	hsa-miR-3142:mirSVR_lowEffct	hsa-miR-3142:mirSVR_nonconserved_lowEffect-0.1-0.5	MicroRNA.org	0.026718	17	1352	TMEFF2,HOPX,MYH11,S1PR3,GJA5,RGS4,LMO7,PSEN2,FSD1L,ANO1,DKK2,CORO2A,RTN4RL1,ADAM22,SSFA2,ETS1,FAM38B
MicroRNA	hsa-miR-362-3p:TargetScan	hsa-miR-362-3p:TargetScan	TargetScan	0.026875	5	222	RAB6B,MCAM,PDE5A,KLF12,PRKCA
MicroRNA	hsa-miR-329:TargetScan	hsa-miR-329:TargetScan	TargetScan	0.026875	5	222	RAB6B,MCAM,PDE5A,KLF12,PRKCA
MicroRNA	hsa-miR-24:PITA	hsa-miR-24:PITA_TOP	PITA	0.02733	5	223	PTGER4,RAP2A,APBB2,ARID5B,ATP1B2
MicroRNA	hsa-miR-26b*:mirSVR_highEffct	hsa-miR-26b*:mirSVR_nonconserved_highEffect-0.5	MicroRNA.org	0.027386	17	1356	VCAM1,SNAI2,NRP2,LYST,KCNMB1,RAP2A,LMO7,ZMAT4,SNTB1,FAM164A,FHL2,EPHA3,ITGA4,KCNRG,ARID5B,AFAP1L2,AGTR1
MicroRNA	hsa-miR-548l:PITA	hsa-miR-548l:PITA_TOP	PITA	0.027446	10	656	TBC1D2B,RAPH1,RGS2,ZEB2,KLF12,ARID5B,PAWR,GDF10,KANK4,USP6NL
MicroRNA	hsa-miR-302a:mirSVR_highEffct	hsa-miR-302a:mirSVR_conserved_highEffect-0.5	MicroRNA.org	0.027504	18	1462	MARK1,ANGPT2,MYH11,LYST,HDAC9,PTGER4,RYBP,ARID5B,PLCL1,OR51E1,RTN4RL1,ADAM22,TRPC1,MBNL3,ZNF804A,PIP4K2A,LPHN3,CD53
MicroRNA	hsa-miR-624:mirSVR_highEffct	hsa-miR-624:mirSVR_nonconserved_highEffect-0.5	MicroRNA.org	0.027597	16	1253	MARK1,ANGPT2,S1PR3,LYST,HDAC9,SLC12A2,EPHA3,KLF12,ARID5B,RTN4RL1,TRPC4,TNS3,ETS1,ZNF804A,LPHN3,PDE8B
MicroRNA	miR-19b:PicTar	miR-19b:PicTar	PicTar	0.027685	9	564	NRP2,RAPH1,ZEB2,CTGF,RYBP,PDE5A,ANO1,ADAM12,CPNE4
MicroRNA	miR-9:PicTar	miR-9:PicTar	PicTar	0.027695	10	657	VCL,RNF144A,DGKB,PDGFRB,ANO1,KLF12,ADAMTS5,PRKCA,RCAN2,ETS1
MicroRNA	miR-139:PicTar	miR-139:PicTar	PicTar	0.02779	5	224	GJA5,ZEB2,GNAO1,GDF10,ETS1
MicroRNA	CACTTTG,MIR-520G:MSigDB	CACTTTG,MIR-520G:MSigDB	MSigDB	0.02779	5	224	DAPK2,APBB2,KLF12,SSFA2,ETS1
MicroRNA	CACTTTG,MIR-520H:MSigDB	CACTTTG,MIR-520H:MSigDB	MSigDB	0.02779	5	224	DAPK2,APBB2,KLF12,SSFA2,ETS1
MicroRNA	hsa-miR-199b-3p:mirSVR_lowEffct	hsa-miR-199b-3p:mirSVR_nonconserved_lowEffect-0.1-0.5	MicroRNA.org	0.028067	17	1360	TMEFF2,HDAC9,TBC1D2B,RAPH1,SLC12A2,APBB2,SNTB1,KHDRBS3,ARID5B,AFAP1L2,ART3,PTN,CPNE4,SSFA2,LPHN3,FAM38B,HLA-B
MicroRNA	hsa-miR-199a-3p:mirSVR_lowEffct	hsa-miR-199a-3p:mirSVR_nonconserved_lowEffect-0.1-0.5	MicroRNA.org	0.028067	17	1360	TMEFF2,HDAC9,TBC1D2B,RAPH1,SLC12A2,APBB2,SNTB1,KHDRBS3,ARID5B,AFAP1L2,ART3,PTN,CPNE4,SSFA2,LPHN3,FAM38B,HLA-B
MicroRNA	hsa-miR-507:PITA	hsa-miR-507:PITA_TOP	PITA	0.028178	6	304	SNAI2,RAPH1,SORBS2,KHDRBS3,OLFML2B,LPHN3
MicroRNA	hsa-miR-557:PITA	hsa-miR-557:PITA_TOP	PITA	0.028178	6	304	SNAI2,RAPH1,SORBS2,KHDRBS3,OLFML2B,LPHN3
MicroRNA	hsa-miR-3200:mirSVR_highEffct	hsa-miR-3200:mirSVR_nonconserved_highEffect-0.5	MicroRNA.org	0.028251	7	388	MYH11,SLC12A2,ZEB2,KLF12,ADAM12,PLCL1,KCNQ5
MicroRNA	hsa-miR-1267:PITA	hsa-miR-1267:PITA_TOP	PITA	0.028358	4	152	FRK,RAP2A,KCNQ5,USP6NL
MicroRNA	hsa-miR-150*:mirSVR_highEffct	hsa-miR-150*:mirSVR_nonconserved_highEffect-0.5	MicroRNA.org	0.02848	13	952	GUCY1A2,CP,SNAI2,PTGER4,ZEB2,LMO7,FAM164A,EPHA3,RYBP,ANO1,ADAM12,DKK2,PRKCA
MicroRNA	hsa-miR-520d-3p:mirSVR_highEffct	hsa-miR-520d-3p:mirSVR_conserved_highEffect-0.5	MicroRNA.org	0.028586	17	1363	MARK1,ANGPT2,MYH11,LYST,RAP2A,PCP4L1,ARID5B,AGTR1,PLCL1,OR51E1,RTN4RL1,ADAM22,TRPC1,MBNL3,ZNF804A,PIP4K2A,LPHN3
MicroRNA	hsa-miR-194:mirSVR_highEffct	hsa-miR-194:mirSVR_conserved_highEffect-0.5	MicroRNA.org	0.02869	13	953	GUCY1B3,LYST,ACHE,SLC12A2,ZEB2,SNTB1,RAB6B,ANO1,ITGA4,SFRP2,TMEM136,USP6NL,SERPINE2
MicroRNA	hsa-miR-183:mirSVR_highEffct	hsa-miR-183:mirSVR_conserved_highEffect-0.5	MicroRNA.org	0.028723	12	854	CPM,CP,KCNMB1,SORBS2,ZEB2,GNAO1,PSEN2,MYO1B,CTGF,RYBP,TRPC6,MBNL3
MicroRNA	hsa-miR-182:PITA	hsa-miR-182:PITA_TOP	PITA	0.029326	8	479	PCDH18,ZMAT4,RAB6B,DOCK10,KHDRBS3,MECOM,USP6NL,LPHN3
MicroRNA	hsa-miR-608:mirSVR_highEffct	hsa-miR-608:mirSVR_nonconserved_highEffect-0.5	MicroRNA.org	0.029485	10	664	NDUFA4L2,NRP2,HDAC9,EBF1,RAP2A,PCP4L1,EPHA3,CPNE2,HLA-B,ATP1B2
MicroRNA	hsa-miR-1261:mirSVR_lowEffct	hsa-miR-1261:mirSVR_nonconserved_lowEffect-0.1-0.5	MicroRNA.org	0.029645	17	1369	S1PR3,NRP2,HDAC9,EBF1,PDGFRB,APBB2,PSEN2,P2RX1,SH3KBP1,SHC3,CPNE4,RTN4RL1,PAWR,FGD6,TRPC1,TNS3,PIP4K2A
MicroRNA	miR-142-5p:PicTar	miR-142-5p:PicTar	PicTar	0.029771	6	308	ADAMTS1,RAB6B,KCNRG,ADAMTS5,PRKAB2,LPHN3
MicroRNA	hsa-miR-1251:PITA	hsa-miR-1251:PITA_TOP	PITA	0.029963	3	89	APBB2,PLN,KLF12
MicroRNA	hsa-miR-190b:mirSVR_highEffct	hsa-miR-190b:mirSVR_conserved_highEffect-0.5	MicroRNA.org	0.029972	14	1060	PCDH18,GUCY1B3,MYH11,ADAMTS1,SORBS2,ZEB2,ABCC9,PLN,ARID5B,PLCL1,DKK2,PTN,GDF10,KCNQ5
MicroRNA	hsa-miR-33a:PITA	hsa-miR-33a:PITA_TOP	PITA	0.030162	5	229	PCDH18,MARK1,ZEB2,RAP2A,ARID5B
MicroRNA	hsa-miR-31:PITA	hsa-miR-31:PITA_TOP	PITA	0.030162	5	229	RNF144A,RAPH1,APBB2,RAB6B,KHDRBS3
MicroRNA	hsa-miR-503:mirSVR_highEffct	hsa-miR-503:mirSVR_conserved_highEffect-0.5	MicroRNA.org	0.030167	4	155	ACHE,RAPH1,PSEN2,FRMD3
MicroRNA	hsa-miR-4302:mirSVR_highEffct	hsa-miR-4302:mirSVR_nonconserved_highEffect-0.5	MicroRNA.org	0.030289	11	763	MARK1,GUCY1B3,HDAC9,TBC1D2B,EBF1,NCF2,GNAO1,MYO1B,RERGL,PLCL1,FGD6
MicroRNA	hsa-miR-33b:PITA	hsa-miR-33b:PITA_TOP	PITA	0.030652	5	230	PCDH18,MARK1,ZEB2,RAP2A,ARID5B
MicroRNA	hsa-miR-3137:mirSVR_highEffct	hsa-miR-3137:mirSVR_nonconserved_highEffect-0.5	MicroRNA.org	0.030813	10	669	GUCY1A2,TMEFF2,MYH11,EBF1,RAP2A,FSD1L,EPHA3,AFAP1L2,CXorf23,ADAM22
MicroRNA	hsa-miR-496:TargetScan	hsa-miR-496:TargetScan	TargetScan	0.03083	3	90	TMEFF2,KLF12,ARHGEF6
MicroRNA	hsa-miR-892a:mirSVR_highEffct	hsa-miR-892a:mirSVR_nonconserved_highEffect-0.5	MicroRNA.org	0.031076	13	964	VCL,GPRIN3,ANGPT2,HOPX,HDAC9,RGS4,ZEB2,DOCK10,ABCC9,PREX2,CPNE4,OR51E1,CD53
MicroRNA	hsa-miR-573:mirSVR_highEffct	hsa-miR-573:mirSVR_nonconserved_highEffect-0.5	MicroRNA.org	0.031694	16	1275	GPRIN3,GUCY1A3,ANGPT2,LYST,SORBS2,ZEB2,LMO7,MCAM,PCP4L1,PLN,PREX2,EPHA3,SFRP2,PAWR,TRPC1,KCNQ5
MicroRNA	hsa-miR-561:PITA	hsa-miR-561:PITA_TOP	PITA	0.03175	13	967	TMEM182,SLC12A2,RGS4,ADAMTS1,SORBS2,ZEB2,KHDRBS3,MYO1B,ARID5B,SFRP2,RCAN2,PRKAB2,LPHN3
MicroRNA	hsa-miR-3174:mirSVR_highEffct	hsa-miR-3174:mirSVR_nonconserved_highEffect-0.5	MicroRNA.org	0.03175	13	967	PCDH18,MARK1,GPRIN3,DGKB,PCDH12,SNTB1,ABCC9,CXCL13,EPHA3,ARID5B,PRKCA,PAWR,FAM38B
MicroRNA	hsa-miR-380:PITA	hsa-miR-380:PITA_TOP	PITA	0.0318	7	398	CPM,SNAI2,ADAMTS1,LMO7,SH3KBP1,PDE5A,GATA3
MicroRNA	hsa-miR-3200:mirSVR_lowEffct	hsa-miR-3200:mirSVR_nonconserved_lowEffect-0.1-0.5	MicroRNA.org	0.03187	14	1069	MARK1,CP,TMEM182,EBF1,PTGER4,NAALAD2,MRC1,PTN,CORO2A,FGD6,NGF,ETS1,KANK4,USP6NL
MicroRNA	hsa-miR-1246:PITA	hsa-miR-1246:PITA_TOP	PITA	0.03215	5	233	TMEM182,SLC12A2,SORBS2,RYBP,OLFML2B
MicroRNA	miR-30e-3p:PicTar	miR-30e-3p:PicTar	PicTar	0.03215	5	233	MARK1,ZEB2,FSD1L,KLF12,CORO2A
MicroRNA	hsa-miR-323-3p:mirSVR_highEffct	hsa-miR-323-3p:mirSVR_nonconserved_highEffect-0.5	MicroRNA.org	0.032485	16	1279	MARK1,GPRIN3,TMEFF2,S1PR3,HDAC9,ZEB2,LMO7,CASP4,MYO1B,SH3KBP1,PLCL1,ZNF804A,KANK4,KCNQ5,LPHN3,FAM38B
MicroRNA	miR-30a-3p:PicTar	miR-30a-3p:PicTar	PicTar	0.032659	5	234	MARK1,ZEB2,FSD1L,KLF12,CORO2A
MicroRNA	hsa-miR-3115:mirSVR_lowEffct	hsa-miR-3115:mirSVR_nonconserved_lowEffect-0.1-0.5	MicroRNA.org	0.032667	13	971	FRK,ANGPT2,TLR4,MYO1B,CXCL13,KCNRG,ARID5B,OLFML2B,SFRP2,ADAMTS5,ART3,RCAN2,ADAM22
MicroRNA	hsa-miR-148b:mirSVR_highEffct	hsa-miR-148b:mirSVR_conserved_highEffect-0.5	MicroRNA.org	0.032736	15	1176	HOPX,MYH11,HDAC9,ZEB2,RAP2A,PCP4L1,PLN,PDE5A,SFRP2,PTN,CXorf23,SSFA2,FGD6,ZNF804A,HLA-B
MicroRNA	hsa-miR-708*:mirSVR_lowEffct	hsa-miR-708*:mirSVR_nonconserved_lowEffect-0.1-0.5	MicroRNA.org	0.033	17	1387	VCL,HDAC9,RAPH1,RGS4,ZEB2,FAM164A,DOCK10,PSEN2,ABCC9,RGS5,ARID5B,PLCL1,FGD6,ETS1,LPHN3,SERPINE2,ATP1B2
MicroRNA	hsa-miR-1249:mirSVR_lowEffct	hsa-miR-1249:mirSVR_nonconserved_lowEffect-0.1-0.5	MicroRNA.org	0.033132	6	316	HDAC9,KHDRBS3,PLN,FRMD3,ADAM12,TMEM136
MicroRNA	hsa-miR-1:TargetScan	hsa-miR-1:TargetScan	TargetScan	0.033197	9	583	SNAI2,RYBP,ANO1,ADAM12,RCAN2,TNS3,ETS1,MECOM,KANK4
MicroRNA	hsa-miR-206:TargetScan	hsa-miR-206:TargetScan	TargetScan	0.033197	9	583	SNAI2,RYBP,ANO1,ADAM12,RCAN2,TNS3,ETS1,MECOM,KANK4
MicroRNA	hsa-miR-613:TargetScan	hsa-miR-613:TargetScan	TargetScan	0.033197	9	583	SNAI2,RYBP,ANO1,ADAM12,RCAN2,TNS3,ETS1,MECOM,KANK4
MicroRNA	hsa-miR-628-3p:PITA	hsa-miR-628-3p:PITA_TOP	PITA	0.033332	4	160	ADAMTS1,FSD1L,KLF12,ARID5B
MicroRNA	hsa-miR-296-3p:PITA	hsa-miR-296-3p:PITA_TOP	PITA	0.033507	3	93	KLF12,RTN4RL1,SERPINE2
MicroRNA	hsa-miR-515-5p:PITA	hsa-miR-515-5p:PITA_TOP	PITA	0.033569	6	317	NRP2,PTGER4,RYBP,ARID5B,OLFML2B,RASGRP2
MicroRNA	hsa-miR-556-3p:mirSVR_highEffct	hsa-miR-556-3p:mirSVR_nonconserved_highEffect-0.5	MicroRNA.org	0.033631	14	1077	GUCY1B3,CP,DGKB,ADAMTS1,SORBS2,LMO7,SNTB1,ABCC9,ITGA4,PLCL1,DKK2,USP6NL,LPHN3,SERPINI1
MicroRNA	hsa-miR-1288:mirSVR_lowEffct	hsa-miR-1288:mirSVR_nonconserved_lowEffect-0.1-0.5	MicroRNA.org	0.033631	14	1077	MYH11,LYST,PTGER4,DAPK2,DOCK10,KHDRBS3,FSD1L,RGS5,RYBP,ADAM12,ARID5B,FGD6,LPHN3,GATA3
MicroRNA	hsa-miR-224:TargetScan	hsa-miR-224:TargetScan	TargetScan	0.033693	5	236	ANGPT2,GNAO1,SFRP2,ADAMTS5,FAM38B
MicroRNA	hsa-miR-3201:mirSVR_highEffct	hsa-miR-3201:mirSVR_nonconserved_highEffect-0.5	MicroRNA.org	0.033819	9	585	TMEFF2,HOPX,MYH11,DAPK2,RYBP,LRRC17,GDF10,KCNQ5,GATA3
MicroRNA	hsa-miR-1302:mirSVR_highEffct	hsa-miR-1302:mirSVR_nonconserved_highEffect-0.5	MicroRNA.org	0.033902	11	777	TMEFF2,ANGPT2,NRP2,MCAM,PYGM,ITGA4,ARID5B,PLCL1,PIP4K2A,KANK4,KCNQ5
MicroRNA	hsa-miR-140-5p:mirSVR_lowEffct	hsa-miR-140-5p:mirSVR_conserved_lowEffect-0.1-0.5	MicroRNA.org	0.034043	18	1499	TMEFF2,HOPX,LYST,RAPH1,ZEB2,RAB6B,RGS5,ITGA4,ADAMTS5,PTN,CORO2A,ADAM22,LRRC17,SSFA2,FGD6,ZNF804A,USP6NL,GATA3
MicroRNA	hsa-miR-1256:mirSVR_lowEffct	hsa-miR-1256:mirSVR_nonconserved_lowEffect-0.1-0.5	MicroRNA.org	0.034043	18	1499	VCL,PCDH18,MYH11,TRIM56,TBC1D2B,EBF1,KCNMB1,MRC1,RAP2A,SNTB1,PREX2,ANO1,ITGA4,RCAN2,LRRC17,SSFA2,PAWR,PDE8B
MicroRNA	miR-206:PicTar	miR-206:PicTar	PicTar	0.034067	7	404	SNAI2,NRP2,ADAM12,CXorf23,RCAN2,ETS1,KANK4
MicroRNA	hsa-miR-513a-3p:PITA	hsa-miR-513a-3p:PITA_TOP	PITA	0.034171	11	778	MARK1,LYST,FHL2,SH3KBP1,RYBP,ARID5B,OLFML2B,PLCL1,ADAMTS5,CPNE4,FGD6
MicroRNA	hsa-miR-576-3p:mirSVR_highEffct	hsa-miR-576-3p:mirSVR_nonconserved_highEffect-0.5	MicroRNA.org	0.034317	13	978	PCDH18,TMEFF2,MRC1,P2RX1,PLN,CTGF,CXCL13,ARID5B,PLCL1,CXorf23,RCAN2,ADAM22,LPHN3
MicroRNA	hsa-miR-1826:mirSVR_lowEffct	hsa-miR-1826:mirSVR_nonconserved_lowEffect-0.1-0.5	MicroRNA.org	0.034578	17	1395	HDAC9,DGKB,SLC12A2,RGS4,SNTB1,ABCC9,MYO1B,PDE5A,ITGA4,CEP112,AFAP1L2,DKK2,OR51E1,ADAM22,TMEM136,KCNQ5,LPHN3
MicroRNA	hsa-miR-129-3p:PITA	hsa-miR-129-3p:PITA_TOP	PITA	0.034747	5	238	RAP2A,PLN,KLF12,FRMD3,RCAN2
MicroRNA	hsa-miR-455-5p:mirSVR_highEffct	hsa-miR-455-5p:mirSVR_conserved_highEffect-0.5	MicroRNA.org	0.034757	10	683	PCDH18,GPRIN3,RGS4,RAP2A,LMO7,PCP4L1,CASP4,ITGA4,ADAM22,ETS1
MicroRNA	hsa-miR-145:mirSVR_highEffct	hsa-miR-145:mirSVR_conserved_highEffect-0.5	MicroRNA.org	0.035184	17	1398	MARK1,ANGPT2,SNAI2,RNF144A,NRP2,TBC1D2B,EBF1,PTGER4,TLR4,MRC1,ZEB2,CXCL13,PLA2G4A,ADAM12,ART3,TRPC6,CD53
MicroRNA	hsa-miR-642:mirSVR_highEffct	hsa-miR-642:mirSVR_nonconserved_highEffect-0.5	MicroRNA.org	0.035286	13	982	HOPX,CP,NRP2,DGKB,GJA5,RGS4,MRC1,ZEB2,RAP2A,LMO7,ART3,DES,FAM38B
MicroRNA	hsa-miR-215:PITA	hsa-miR-215:PITA_TOP	PITA	0.035357	3	95	ZEB2,KHDRBS3,LPHN3
MicroRNA	hsa-miR-192:PITA	hsa-miR-192:PITA_TOP	PITA	0.035357	3	95	ZEB2,KHDRBS3,LPHN3
MicroRNA	miR-1:PicTar	miR-1:PicTar	PicTar	0.035637	7	408	SNAI2,NRP2,ADAM12,CXorf23,RCAN2,ETS1,KANK4
MicroRNA	hsa-miR-361-5p:mirSVR_highEffct	hsa-miR-361-5p:mirSVR_conserved_highEffect-0.5	MicroRNA.org	0.035796	16	1295	PCDH18,GUCY1B3,RNF144A,HDAC9,EBF1,NAALAD2,DGKB,ZEB2,FAM164A,CXorf23,RCAN2,TNS3,ZNF804A,GATA3,FAM38B,SERPINE2
MicroRNA	hsa-miR-490-3p:mirSVR_highEffct	hsa-miR-490-3p:mirSVR_conserved_highEffect-0.5	MicroRNA.org	0.03603	8	499	DOCK10,FSD1L,MYO1B,EPHA3,PLA2R1,ARID5B,DKK2,TMEM136
MicroRNA	hsa-miR-96:TargetScan	hsa-miR-96:TargetScan	TargetScan	0.036664	11	787	VCL,TRIM56,EBF1,RGS2,RAB6B,GNAO1,SH3KBP1,EPHA3,ARID5B,TNS3,USP6NL
MicroRNA	hsa-miR-1271:TargetScan	hsa-miR-1271:TargetScan	TargetScan	0.036664	11	787	VCL,TRIM56,EBF1,RGS2,RAB6B,GNAO1,SH3KBP1,EPHA3,ARID5B,TNS3,USP6NL
MicroRNA	hsa-miR-1260:PITA	hsa-miR-1260:PITA_TOP	PITA	0.036684	4	165	RAB6B,RYBP,ETS1,DES
MicroRNA	miR-96:PicTar	miR-96:PicTar	PicTar	0.036716	9	594	VCL,PCDH18,HDAC9,RGS2,CACNA2D1,RAB6B,EPHA3,TNS3,LPHN3
MicroRNA	hsa-miR-554:mirSVR_lowEffct	hsa-miR-554:mirSVR_nonconserved_lowEffect-0.1-0.5	MicroRNA.org	0.036807	12	887	VCAM1,TMEFF2,MYH11,TRIM56,ADAMTS1,MCAM,FSD1L,ABCC9,PLA2G4A,ART3,SHC3,FAM38B
MicroRNA	hsa-miR-506:mirSVR_highEffct	hsa-miR-506:mirSVR_conserved_highEffect-0.5	MicroRNA.org	0.03688	14	1091	MARK1,ANGPT2,SNAI2,NRP2,HDAC9,FSD1L,CTGF,SH3KBP1,ARID5B,MFGE8,PRKCA,SSFA2,AMOTL1,FAM38B
MicroRNA	hsa-miR-4327:mirSVR_lowEffct	hsa-miR-4327:mirSVR_nonconserved_lowEffect-0.1-0.5	MicroRNA.org	0.037363	15	1197	PCDH18,HOPX,NDUFA4L2,DGKB,KCNMB1,SLC12A2,ZEB2,LMO7,P2RX1,EPHA3,RYBP,ADAM22,FGD6,PRKAB2,KCNQ5
MicroRNA	hsa-miR-744*:mirSVR_highEffct	hsa-miR-744*:mirSVR_nonconserved_highEffect-0.5	MicroRNA.org	0.037382	9	596	TMEFF2,HDAC9,NAALAD2,ZEB2,ZMAT4,SNTB1,CASP4,RYBP,KCNQ5
MicroRNA	hsa-miR-367:TargetScan	hsa-miR-367:TargetScan	TargetScan	0.037472	10	692	VCL,MARK1,LYST,PTGER4,SLC12A2,ZEB2,MYO1B,ARID5B,SSFA2,PRKAB2
MicroRNA	hsa-miR-32:TargetScan	hsa-miR-32:TargetScan	TargetScan	0.037472	10	692	VCL,MARK1,LYST,PTGER4,SLC12A2,ZEB2,MYO1B,ARID5B,SSFA2,PRKAB2
MicroRNA	hsa-miR-363:TargetScan	hsa-miR-363:TargetScan	TargetScan	0.037472	10	692	VCL,MARK1,LYST,PTGER4,SLC12A2,ZEB2,MYO1B,ARID5B,SSFA2,PRKAB2
MicroRNA	hsa-miR-92b:TargetScan	hsa-miR-92b:TargetScan	TargetScan	0.037472	10	692	VCL,MARK1,LYST,PTGER4,SLC12A2,ZEB2,MYO1B,ARID5B,SSFA2,PRKAB2
MicroRNA	hsa-miR-25:TargetScan	hsa-miR-25:TargetScan	TargetScan	0.037472	10	692	VCL,MARK1,LYST,PTGER4,SLC12A2,ZEB2,MYO1B,ARID5B,SSFA2,PRKAB2
MicroRNA	hsa-miR-92a:TargetScan	hsa-miR-92a:TargetScan	TargetScan	0.037472	10	692	VCL,MARK1,LYST,PTGER4,SLC12A2,ZEB2,MYO1B,ARID5B,SSFA2,PRKAB2
MicroRNA	hsa-miR-374b*:mirSVR_highEffct	hsa-miR-374b*:mirSVR_nonconserved_highEffect-0.5	MicroRNA.org	0.037539	13	991	VCL,HOPX,CP,TMEM182,HDAC9,SLC12A2,PREX2,CXCL13,ADAM12,CPNE4,ADAM22,KCNQ5,LPHN3
MicroRNA	hsa-miR-346:mirSVR_highEffct	hsa-miR-346:mirSVR_conserved_highEffect-0.5	MicroRNA.org	0.037667	7	413	VCAM1,NAALAD2,DGKB,RGS4,ABCC9,PCP4L1,ADAM12
MicroRNA	hsa-miR-488:PITA	hsa-miR-488:PITA_TOP	PITA	0.037669	6	326	VCAM1,PCDH18,KHDRBS3,RYBP,MECOM,GATA3
MicroRNA	hsa-miR-378:mirSVR_highEffct	hsa-miR-378:mirSVR_conserved_highEffect-0.5	MicroRNA.org	0.037812	11	791	MARK1,NRP2,EBF1,RGS4,MYO1B,ANO1,ARID5B,OLFML2B,PRKCA,PAWR,USP6NL
MicroRNA	hsa-miR-296-3p:mirSVR_highEffct	hsa-miR-296-3p:mirSVR_conserved_highEffect-0.5	MicroRNA.org	0.037856	8	504	EBF1,GNAO1,PLA2R1,ITGA4,ART3,OR51E1,SERPINE2,CD53
MicroRNA	miR-142-3p:PicTar	miR-142-3p:PicTar	PicTar	0.038078	4	167	S1PR3,TBC1D2B,ZEB2,LRRC17
MicroRNA	hsa-miR-642:PITA	hsa-miR-642:PITA_TOP	PITA	0.038078	4	167	EBF1,ZEB2,RAP2A,DES
MicroRNA	hsa-miR-329:mirSVR_highEffct	hsa-miR-329:mirSVR_conserved_highEffect-0.5	MicroRNA.org	0.038094	10	694	MARK1,HDAC9,ADAMTS1,SORBS2,MCAM,CASP4,EPHA3,ANO1,TRPC1,ARHGEF6
MicroRNA	hsa-miR-128:PITA	hsa-miR-128:PITA_TOP	PITA	0.038981	8	507	VCL,RNF144A,SORBS2,RYBP,ARID5B,RCAN2,GATA3,PDE8B
MicroRNA	hsa-miR-100*:mirSVR_highEffct	hsa-miR-100*:mirSVR_nonconserved_highEffect-0.5	MicroRNA.org	0.039268	12	896	PCDH18,RNF144A,EBF1,RAPH1,SNTB1,PREX2,SH3KBP1,CXCL13,EPHA3,AFAP1L2,MECOM,PDE8B
MicroRNA	hsa-miR-325:mirSVR_highEffct	hsa-miR-325:mirSVR_nonconserved_highEffect-0.5	MicroRNA.org	0.039344	7	417	MARK1,PTGER4,ADAMTS1,NCF2,DKK2,PRKAB2,KCNQ5
MicroRNA	hsa-miR-218:TargetScan	hsa-miR-218:TargetScan	TargetScan	0.039361	10	698	GUCY1A2,EBF1,SLC12A2,ZEB2,LMO7,RYBP,KLF12,PLA2R1,SFRP2,FAM38B
MicroRNA	hsa-miR-138-2*:mirSVR_highEffct	hsa-miR-138-2*:mirSVR_nonconserved_highEffect-0.5	MicroRNA.org	0.039649	17	1419	FRK,MARK1,GPRIN3,TMEFF2,NAALAD2,DGKB,RGS2,SORBS2,LMO7,SNTB1,FAM164A,KHDRBS3,SH3KBP1,PLA2G4A,RCAN2,LPHN3,GATA3
MicroRNA	hsa-miR-136*:mirSVR_lowEffct	hsa-miR-136*:mirSVR_nonconserved_lowEffect-0.1-0.5	MicroRNA.org	0.039882	11	798	TMEFF2,NAALAD2,DGKB,KCNMB1,LMO7,SH3KBP1,ITGA4,LRRC17,KCNQ5,LPHN3,GATA3
MicroRNA	hsa-miR-1265:PITA	hsa-miR-1265:PITA_TOP	PITA	0.040224	4	170	RAB6B,KLF12,SFRP2,SHC3
MicroRNA	hsa-miR-889:mirSVR_highEffct	hsa-miR-889:mirSVR_nonconserved_highEffect-0.5	MicroRNA.org	0.040276	16	1315	VCAM1,PCDH18,TMEFF2,TMEM182,LYST,PTGER4,SLC12A2,DOCK10,ABCC9,ADAM12,ARID5B,PLCL1,OR51E1,SSFA2,ZNF804A,USP6NL
MicroRNA	hsa-miR-139-5p:TargetScan	hsa-miR-139-5p:TargetScan	TargetScan	0.040322	5	248	EBF1,ZEB2,GDF10,ETS1,USP6NL
MicroRNA	hsa-miR-3201:mirSVR_lowEffct	hsa-miR-3201:mirSVR_nonconserved_lowEffect-0.1-0.5	MicroRNA.org	0.040455	15	1210	FRK,GUCY1B3,EBF1,KCNMB1,TLR4,ZEB2,RAP2A,EPHA3,ITGA4,CEP112,ARID5B,SHC3,SSFA2,TNS3,KANK4
MicroRNA	hsa-miR-199a-5p:mirSVR_highEffct	hsa-miR-199a-5p:mirSVR_conserved_highEffect-0.5	MicroRNA.org	0.040488	11	800	PCDH18,FRK,ITGA8,LYST,HDAC9,GJA5,ZEB2,CASP4,SFRP2,PRKAB2,ETS1
MicroRNA	hsa-miR-659:PITA	hsa-miR-659:PITA_TOP	PITA	0.040908	5	249	MYH11,SLC12A2,RYBP,RTN4RL1,FGD6
MicroRNA	hsa-miR-515-3p:mirSVR_lowEffct	hsa-miR-515-3p:mirSVR_nonconserved_lowEffect-0.1-0.5	MicroRNA.org	0.041457	16	1320	PCDH18,GUCY1B3,TBC1D2B,ZEB2,RAB6B,MYO1B,EPHA3,PDE5A,ITGA4,AFAP1L2,RTN4RL1,ADAM22,TMEM136,ZNF804A,DES,PDE8B
MicroRNA	hsa-miR-3164:mirSVR_highEffct	hsa-miR-3164:mirSVR_nonconserved_highEffect-0.5	MicroRNA.org	0.041796	13	1007	HOPX,RGS4,ADAMTS1,ABCC9,ARID5B,AGTR1,ART3,PAWR,GDF10,ETS1,PIP4K2A,LPHN3,FAM38B
MicroRNA	GAGCCTG,MIR-484:MSigDB	GAGCCTG,MIR-484:MSigDB	MSigDB	0.042238	3	102	PTGER4,SORBS2,KLF12
MicroRNA	hsa-miR-10b:PITA	hsa-miR-10b:PITA_TOP	PITA	0.042438	4	173	RAP2A,MYO1B,TRPC1,GATA3
MicroRNA	hsa-miR-10a:PITA	hsa-miR-10a:PITA_TOP	PITA	0.042438	4	173	RAP2A,MYO1B,TRPC1,GATA3
MicroRNA	hsa-miR-194*:mirSVR_highEffct	hsa-miR-194*:mirSVR_nonconserved_highEffect-0.5	MicroRNA.org	0.042645	9	611	PCDH18,MARK1,ZMAT4,RAB6B,FAM164A,FSD1L,SFRP2,GDF10,FAM38B
MicroRNA	hsa-miR-938:mirSVR_highEffct	hsa-miR-938:mirSVR_nonconserved_highEffect-0.5	MicroRNA.org	0.042844	7	425	MARK1,HDAC9,ZEB2,FSD1L,FRMD3,LPHN3,CD53
MicroRNA	hsa-miR-654-3p:mirSVR_highEffct	hsa-miR-654-3p:mirSVR_nonconserved_highEffect-0.5	MicroRNA.org	0.043025	12	909	PCDH18,CP,NRP2,HDAC9,NAALAD2,ZEB2,SNTB1,KHDRBS3,ITGA4,CXorf23,MBNL3,LPHN3
MicroRNA	GGTGTGT,MIR-329:MSigDB	GGTGTGT,MIR-329:MSigDB	MSigDB	0.043272	3	103	PDE5A,KLF12,ARID5B
MicroRNA	hsa-miR-422a:mirSVR_highEffct	hsa-miR-422a:mirSVR_conserved_highEffect-0.5	MicroRNA.org	0.043292	11	809	MARK1,EBF1,RGS4,MYO1B,EPHA3,ANO1,ARID5B,OLFML2B,PRKCA,PAWR,USP6NL
MicroRNA	hsa-miR-212:PITA	hsa-miR-212:PITA_TOP	PITA	0.043617	6	338	FRK,MARK1,ZEB2,CTGF,ADAMTS5,LPHN3
MicroRNA	hsa-miR-132:PITA	hsa-miR-132:PITA_TOP	PITA	0.043617	6	338	FRK,MARK1,ZEB2,CTGF,ADAMTS5,LPHN3
MicroRNA	miR-214:PicTar	miR-214:PicTar	PicTar	0.04375	7	427	HDAC9,RGS4,ZEB2,RAB6B,RYBP,PDE5A,ADAMTS5
MicroRNA	hsa-miR-1294:PITA	hsa-miR-1294:PITA_TOP	PITA	0.043952	4	175	RAP2A,KLF12,ITGA4,ARID5B
MicroRNA	hsa-miR-218-1*:mirSVR_highEffct	hsa-miR-218-1*:mirSVR_nonconserved_highEffect-0.5	MicroRNA.org	0.044026	10	712	MYH11,CP,HDAC9,SLC12A2,SNTB1,ADAM12,PLCL1,ETS1,MECOM,LPHN3
MicroRNA	hsa-miR-1185:PITA	hsa-miR-1185:PITA_TOP	PITA	0.044319	3	104	CPM,TMEM182,SLC12A2
MicroRNA	hsa-miR-126:miRecords_TarBase	hsa-miR-126:miRecords_TarBase	miRecords_TarBase	0.044498	1	6	VCAM1
MicroRNA	hsa-miR-141:miRecords_TarBase	hsa-miR-141:miRecords_TarBase	miRecords_TarBase	0.044498	1	6	ZEB2
MicroRNA	hsa-miR-205:miRecords_TarBase	hsa-miR-205:miRecords_TarBase	miRecords_TarBase	0.044498	1	6	ZEB2
MicroRNA	miR-107:PicTar	miR-107:PicTar	PicTar	0.044506	9	616	NRP2,SLC12A2,RGS4,CACNA2D1,GNAO1,RYBP,ADAMTS5,CXorf23,LPHN3
MicroRNA	hsa-miR-524-5p:PITA	hsa-miR-524-5p:PITA_TOP	PITA	0.044842	12	915	SNAI2,SLC12A2,ZEB2,GNAO1,MYO1B,PDE5A,DKK2,PTN,RCAN2,MECOM,KANK4,CPNE2
MicroRNA	hsa-miR-520d-5p:PITA	hsa-miR-520d-5p:PITA_TOP	PITA	0.044842	12	915	SNAI2,SLC12A2,ZEB2,GNAO1,MYO1B,PDE5A,DKK2,PTN,RCAN2,MECOM,KANK4,CPNE2
MicroRNA	hsa-miR-498:PITA	hsa-miR-498:PITA_TOP	PITA	0.045154	5	256	TMEM182,ZEB2,RYBP,KLF12,SSFA2
MicroRNA	hsa-miR-122:PITA	hsa-miR-122:PITA_TOP	PITA	0.045378	3	105	MARK1,RAB6B,PIP4K2A
MicroRNA	hsa-miR-147b:mirSVR_highEffct	hsa-miR-147b:mirSVR_nonconserved_highEffect-0.5	MicroRNA.org	0.045378	3	105	HOPX,RAPH1,SNTB1
MicroRNA	hsa-miR-941:mirSVR_highEffct	hsa-miR-941:mirSVR_nonconserved_highEffect-0.5	MicroRNA.org	0.045378	3	105	VCAM1,RGS2,CORO2A
MicroRNA	hsa-miR-3129:mirSVR_highEffct	hsa-miR-3129:mirSVR_nonconserved_highEffect-0.5	MicroRNA.org	0.045429	14	1124	NRP2,EBF1,RGS4,SORBS2,ZEB2,RAP2A,LMO7,CPNE4,ADAM22,LRRC17,PAWR,USP6NL,SERPINE2,CD53
MicroRNA	hsa-miR-136:PITA	hsa-miR-136:PITA_TOP	PITA	0.045781	5	257	TMEM182,RGS4,RYBP,ARID5B,LPHN3
MicroRNA	hsa-miR-381:PITA	hsa-miR-381:PITA_TOP	PITA	0.045782	8	524	MARK1,RNF144A,RYBP,KLF12,SFRP2,ART3,CPNE4,ETS1
MicroRNA	hsa-miR-300:PITA	hsa-miR-300:PITA_TOP	PITA	0.045782	8	524	MARK1,RNF144A,RYBP,KLF12,SFRP2,ART3,CPNE4,ETS1
MicroRNA	hsa-miR-1278:mirSVR_highEffct	hsa-miR-1278:mirSVR_nonconserved_highEffect-0.5	MicroRNA.org	0.046229	11	818	LYST,RGS2,SLC12A2,LMO7,DOCK10,KHDRBS3,PCP4L1,ADAM12,ZNF804A,LPHN3,ARHGEF6
MicroRNA	hsa-miR-1276:PITA	hsa-miR-1276:PITA_TOP	PITA	0.04626	6	343	MARK1,SORBS2,RYBP,KLF12,CXorf23,MECOM
MicroRNA	hsa-miR-500b:mirSVR_highEffct	hsa-miR-500b:mirSVR_nonconserved_highEffect-0.5	MicroRNA.org	0.04642	9	621	TMEM182,TLR4,MRC1,SORBS2,ZEB2,LMO7,ABCC9,ADAM22,FAM38B
MicroRNA	hsa-miR-15a*:mirSVR_highEffct	hsa-miR-15a*:mirSVR_nonconserved_highEffect-0.5	MicroRNA.org	0.04642	9	621	ANGPT2,LYST,RGS4,CTGF,EPHA3,PLCL1,PRKCA,LRRC17,MBNL3
MicroRNA	hsa-miR-132*:mirSVR_highEffct	hsa-miR-132*:mirSVR_nonconserved_highEffect-0.5	MicroRNA.org	0.04645	3	106	PCDH12,GNAO1,KCNRG
MicroRNA	hsa-miR-486-5p:TargetScan	hsa-miR-486-5p:TargetScan	TargetScan	0.04645	3	106	MARK1,EPHA3,DKK2
MicroRNA	hsa-miR-617:mirSVR_lowEffct	hsa-miR-617:mirSVR_nonconserved_lowEffect-0.1-0.5	MicroRNA.org	0.046478	17	1448	FRK,HDAC9,PTGER4,RAPH1,ADAMTS1,LMO7,KHDRBS3,MYO1B,P2RX1,RYBP,DKK2,PTN,SSFA2,MBNL3,USP6NL,LPHN3,ARHGEF6
MicroRNA	hsa-miR-155:mirSVR_highEffct	hsa-miR-155:mirSVR_conserved_highEffect-0.5	MicroRNA.org	0.046727	17	1449	MARK1,GPRIN3,GUCY1B3,GJA5,SLC12A2,MRC1,ZMAT4,ABCC9,CASP4,PLN,DKK2,PTN,CXorf23,PAWR,MBNL3,ETS1,LPHN3
MicroRNA	miR-27a:PicTar	miR-27a:PicTar	PicTar	0.04681	9	622	RNF144A,NRP2,PTGER4,ZEB2,RYBP,KLF12,DKK2,RCAN2,GATA3
MicroRNA	hsa-miR-142-3p:mirSVR_lowEffct	hsa-miR-142-3p:mirSVR_conserved_lowEffect-0.1-0.5	MicroRNA.org	0.046837	14	1129	PCDH18,CPM,GUCY1B3,RNF144A,LYST,EBF1,RAPH1,PLN,PLA2G4A,ADAMTS5,ADAM22,LRRC17,SSFA2,AMOTL1
MicroRNA	hsa-miR-33b*:mirSVR_lowEffct	hsa-miR-33b*:mirSVR_nonconserved_lowEffect-0.1-0.5	MicroRNA.org	0.046951	16	1342	PCDH18,GUCY1B3,SNTB1,RAB6B,MYO1B,EPHA3,PDE5A,ANO1,ITGA4,AFAP1L2,MFGE8,RTN4RL1,ADAM22,DES,CPNE2,PDE8B
MicroRNA	CAGTATT,MIR-200C:MSigDB	CAGTATT,MIR-200C:MSigDB	MSigDB	0.047017	7	434	TMEFF2,NRP2,FHOD1,LMO7,KLF12,PLCL1,ETS1
MicroRNA	CAGTATT,MIR-200B:MSigDB	CAGTATT,MIR-200B:MSigDB	MSigDB	0.047017	7	434	TMEFF2,NRP2,FHOD1,LMO7,KLF12,PLCL1,ETS1
MicroRNA	CAGTATT,MIR-429:MSigDB	CAGTATT,MIR-429:MSigDB	MSigDB	0.047017	7	434	TMEFF2,NRP2,FHOD1,LMO7,KLF12,PLCL1,ETS1
MicroRNA	hsa-miR-196b:mirSVR_highEffct	hsa-miR-196b:mirSVR_conserved_highEffect-0.5	MicroRNA.org	0.047216	10	721	TMEFF2,HDAC9,SLC12A2,MRC1,NOSTRIN,PLN,EPHA3,ARID5B,LRRC17,KCNQ5
MicroRNA	miR-368:PicTar	miR-368:PicTar	PicTar	0.047534	3	107	RGS4,KLF12,LPHN3
MicroRNA	hsa-miR-151-5p:mirSVR_lowEffct	hsa-miR-151-5p:mirSVR_nonconserved_lowEffect-0.1-0.5	MicroRNA.org	0.047991	9	625	MYH11,PDGFRB,LMO7,KHDRBS3,MYO1B,SH3KBP1,ITGA4,DKK2,SSFA2
MicroRNA	hsa-miR-27b*:mirSVR_highEffct	hsa-miR-27b*:mirSVR_nonconserved_highEffect-0.5	MicroRNA.org	0.048789	9	627	VCL,ANGPT2,LYST,NAALAD2,SLC12A2,RGS4,ZEB2,AGTR1,ETS1
MicroRNA	hsa-miR-548e:PITA	hsa-miR-548e:PITA_TOP	PITA	0.048953	11	826	MARK1,SNAI2,DGKB,TLR4,CTGF,RYBP,ADAMTS5,RTN4RL1,NGF,PIP4K2A,GATA3
MicroRNA	CAGTCAC,MIR-134:MSigDB	CAGTCAC,MIR-134:MSigDB	MSigDB	0.049147	2	47	GNAO1,LPHN3
MicroRNA	hsa-miR-548a-3p:PITA	hsa-miR-548a-3p:PITA_TOP	PITA	0.049301	11	827	MARK1,SNAI2,DGKB,TLR4,CTGF,RYBP,ADAMTS5,RTN4RL1,NGF,PIP4K2A,GATA3
MicroRNA	hsa-miR-1825:PITA	hsa-miR-1825:PITA_TOP	PITA	0.049487	4	182	RAP2A,KLF12,ADAMTS5,ETS1
MicroRNA	hsa-miR-553:mirSVR_lowEffct	hsa-miR-553:mirSVR_nonconserved_lowEffect-0.1-0.5	MicroRNA.org	0.049597	9	629	CPM,S1PR3,KCNMB1,RAPH1,DOCK10,PREX2,ADAM22,PAWR,NGF
MicroRNA	hsa-miR-571:mirSVR_lowEffct	hsa-miR-571:mirSVR_nonconserved_lowEffect-0.1-0.5	MicroRNA.org	0.049614	16	1352	MARK1,ANGPT2,TBC1D2B,DGKB,MYOM1,SORBS2,HCAR1,PCP4L1,PLA2G4A,FRMD3,AFAP1L2,SSFA2,FGD6,PRKAB2,ETS1,CPNE2
Disease	D002311	Cardiomyopathy, Dilated	CTD	0.000144	5	43	VCL,PSEN2,ABCC9,PLN,DES
Disease	20081125:Meigs	Diabetes related insulin traits	GWAS	0.000836	2	4	TMEFF2,ZMAT4
Disease	D007249	Inflammation	CTD	0.000992	3	17	PTGER4,TLR4,NGF
Disease	20090724:Nolte	Cardiac repolarisation	GWAS	0.001383	2	5	PLN,OLFML2B
Disease	D013167	Spondylitis, Ankylosing	CTD	0.00726	2	11	PTGER4,HLA-B
Disease	20090629:De Jager	Multiple sclerosis	GWAS	0.011737	2	14	PTGER4,HLA-B
Disease	C537591	Severe combined immunodeficiency, X-linked	CTD	0.011988	1	1	IL2RG
Disease	604290	ACERULOPLASMINEMIA	OMIM	0.011988	1	1	CP
Disease	233710	GRANULOMATOUS DISEASE, CHRONIC, AUTOSOMAL RECESSIVE, CYTOCHROME b-POSITIVE, TYPE II	OMIM	0.011988	1	1	NCF2
Disease	608569	CARDIOMYOPATHY, DILATED, 1O; CMD1O	OMIM	0.011988	1	1	ABCC9
Disease	609909	CARDIOMYOPATHY, DILATED, 1P; CMD1P	OMIM	0.011988	1	1	PLN
Disease	C537907	Barakat syndrome	CTD	0.011988	1	1	GATA3
Disease	608622	HYPERTENSION, DIASTOLIC, RESISTANCE TO	OMIM	0.011988	1	1	KCNMB1
Disease	D003929	Diabetic Neuropathies	CTD	0.011988	1	1	TLR4
Disease	609161	STRIATAL DEGENERATION, AUTOSOMAL DOMINANT; ADSD	OMIM	0.011988	1	1	PDE8B
Disease	601419	MYOPATHY, MYOFIBRILLAR, DESMIN-RELATED	OMIM	0.011988	1	1	DES
Disease	611488	MACULAR DEGENERATION, AGE-RELATED, 10; ARMD10	OMIM	0.011988	1	1	TLR4
Disease	232600	GLYCOGEN STORAGE DISEASE V	OMIM	0.011988	1	1	PYGM
Disease	C537784	Aortic aneurysm, familial thoracic 4	CTD	0.011988	1	1	MYH11
Disease	108770	ATRIAL STANDSTILL	OMIM	0.011988	1	1	GJA5
Disease	C536990	Mowat-Wilson syndrome	CTD	0.011988	1	1	ZEB2
Disease	D010302	Parkinson Disease, Secondary	CTD	0.011988	1	1	RGS2
Disease	604765	CARDIOMYOPATHY, DILATED, 1I; CMD1I	OMIM	0.011988	1	1	DES
Disease	112100	YT BLOOD GROUP ANTIGEN	OMIM	0.011988	1	1	ACHE
Disease	235730	MOWAT-WILSON SYNDROME	OMIM	0.011988	1	1	ZEB2
Disease	613255	CARDIOMYOPATHY, FAMILIAL HYPERTROPHIC, 15; CMH15	OMIM	0.011988	1	1	VCL
Disease	146255	HYPOPARATHYROIDISM, SENSORINEURAL DEAFNESS, AND RENAL DISEASE	OMIM	0.011988	1	1	GATA3
Disease	D004374	Ductus Arteriosus, Patent	CTD	0.011988	1	1	AGTR1
Disease	C536596	Alzheimer disease type 4	CTD	0.011988	1	1	PSEN2
Disease	600049	MDS1 GENE; MDS1	OMIM	0.011988	1	1	MECOM
Disease	608890	WAARDENBURG SYNDROME, TYPE 2D; WS2D	OMIM	0.011988	1	1	SNAI2
Disease	C536004	Familial apoceruloplasmin deficiency	CTD	0.011988	1	1	CP
Disease	603965	FOCAL SEGMENTAL GLOMERULOSCLEROSIS 2; FSGS2	OMIM	0.011988	1	1	TRPC6
Disease	611407	CARDIOMYOPATHY, DILATED, 1W; CMD1W	OMIM	0.011988	1	1	VCL
Disease	D018487	Ventricular Dysfunction, Left	CTD	0.011988	1	1	PLN
Disease	606889	ALZHEIMER DISEASE 4	OMIM	0.011988	1	1	PSEN2
Disease	C536841	Familial encephalopathy with neuroserpin inclusion bodies	CTD	0.011988	1	1	SERPINI1
Disease	312863	COMBINED IMMUNODEFICIENCY, X-LINKED; CIDX	OMIM	0.011988	1	1	IL2RG
Disease	D002609	Chediak-Higashi Syndrome	CTD	0.011988	1	1	LYST
Disease	20081125:O'Donovan	Schizophrenia	GWAS	0.011988	1	1	ZNF804A
Disease	608654	NEUROPATHY, HEREDITARY SENSORY AND AUTONOMIC, TYPE V; HSAN5	OMIM	0.011988	1	1	NGF
Disease	D014456	Ulcer	CTD	0.011988	1	1	PLA2G4A
Disease	D013585	Synovitis	CTD	0.011988	1	1	HLA-B
Disease	604218	ENCEPHALOPATHY, FAMILIAL, WITH NEUROSERPIN INCLUSION BODIES; FENIB	OMIM	0.011988	1	1	SERPINI1
Disease	132900	AORTIC ANEURYSM, FAMILIAL THORACIC 4; AAT4	OMIM	0.011988	1	1	MYH11
Disease	D006012	Glycogen Storage Disease Type V	CTD	0.011988	1	1	PYGM
Disease	181400	SCAPULOPERONEAL SYNDROME, NEUROGENIC, KAESER TYPE	OMIM	0.011988	1	1	DES
Disease	D013262	Stevens-Johnson Syndrome	CTD	0.011988	1	1	HLA-B
Disease	145500	HYPERTENSION, ESSENTIAL	OMIM	0.019135	2	18	RGS5,AGTR1
Disease	D001943	Breast Neoplasms	CTD	0.021071	7	234	GUCY1A2,SNAI2,RGS2,FHL2,PLA2G4A,SFRP2,NR2F1
Disease	608579	SEVERE CUTANEOUS ADVERSE REACTION, SUSCEPTIBILITY TO	OMIM	0.023835	1	2	HLA-B
Disease	D025861	Blood Coagulation Disorders, Inherited	CTD	0.023835	1	2	P2RX1
Disease	604906	SCHIZOPHRENIA 9; SCZD9	OMIM	0.023835	1	2	RGS4
Disease	D005076	Exanthema	CTD	0.023835	1	2	HLA-B
Disease	D011041	Poisoning	CTD	0.023835	1	2	ACHE
Disease	D003875	Drug Eruptions	CTD	0.023835	1	2	HLA-B
Disease	D001528	Behcet Syndrome	CTD	0.023835	1	2	HLA-B
Disease	106300	SPONDYLOARTHROPATHY, SUSCEPTIBILITY TO, 1; SPDA1	OMIM	0.023835	1	2	HLA-B
Disease	D016116	Piebaldism	CTD	0.023835	1	2	SNAI2
Disease	D007511	Ischemia	CTD	0.023835	1	2	CP
Disease	D010911	Pituitary Neoplasms	CTD	0.023835	1	2	AGTR1
Disease	131440	MYELOPROLIFERATIVE DISORDER, CHRONIC, WITH EOSINOPHILIA	OMIM	0.023835	1	2	PDGFRB
Disease	D054198	Precursor Cell Lymphoblastic Leukemia-Lymphoma	CTD	0.025667	2	21	ARID5B,SFRP2
Disease	D012128	Respiratory Distress Syndrome, Adult	CTD	0.035542	1	3	PLA2G4A
Disease	D003877	Dermatitis, Contact	CTD	0.035542	1	3	TLR4
Disease	20081125:Valdes	Knee osteoarthritis	GWAS	0.035542	1	3	PLA2G4A
Disease	D000312	Adrenal Hyperplasia, Congenital	CTD	0.035542	1	3	PDE8B
Disease	D016871	Pasteurellaceae Infections	CTD	0.035542	1	3	CP
Disease	D001791	Blood Platelet Disorders	CTD	0.035542	1	3	PLA2G4A
Disease	D004816	Epidermal Necrolysis, Toxic	CTD	0.035542	1	3	HLA-B
Disease	D003872	Dermatitis	CTD	0.035542	1	3	PLA2G4A
Disease	D000755	Anemia, Sickle Cell	CTD	0.035542	1	3	VCAM1
Disease	D019189	Iron Metabolism Disorders	CTD	0.04711	1	4	CP
Disease	267430	RENAL TUBULAR DYSGENESIS; RTD	OMIM	0.04711	1	4	AGTR1
Disease	D019694	Hepatitis B, Chronic	CTD	0.04711	1	4	CTGF
Disease	D017682	Myocardial Stunning	CTD	0.04711	1	4	PLN
Disease	20081209:Anney	Attention deficit hyperactivity disorder and conduct disorder	GWAS	0.049641	2	30	PAWR,AMOTL1
Disease	D054506	Chloracne	CTD	0.049641	2	30	PTGER4,FRMD3
