# Supplementary material for: Changes in the gene expression programs of renal mesangial cells during diabetic nephropathy
Source: BMC Nephrol. 2012 Jul 28;13:70. doi: 10.1186/1471-2369-13-70 (PMC3416581; doi:10.1186/1471-2369-13-70)
Supplement: Additional file 4 — Table S3.Genes with altered expression in diabetic nephropathy mesangial cells. The left column lists the Affymetrix probeset IDs. For some genes there are multiple probesets. Column B shows fold change, comparing wild type to db/db mutant. Column C shows directionality of change, with down signifying lower in wild type. The gene with the greatest fold change was Thrombospondin, which was 2.8 fold down in wild type compared to mutant. [file 1471-2369-13-70-S4.xls]

Transcripts Cluster Id	Fold change([wt] vs [db])	Regulation([wt] vs [db])	genesymbol	genedescription
10474700	-2.7572646	down	Thbs1	thrombospondin 1
10384223	-2.2886965	down	Igfbp3	insulin-like growth factor binding protein 3
10523451	-2.2257957	down	Anxa3	annexin A3
10365974	-2.2020073	down	Dcn	decorin
10546430	-2.064481	down	Adamts9	"a disintegrin-like and metallopeptidase (reprolysin type) with thrombospondin type 1 motif, 9"
10529264	-1.9618648	down	Spon2	"spondin 2, extracellular matrix protein"
10494271	-1.9403436	down	Ctss	cathepsin S
10496359	-1.9331601	down	Emcn	endomucin
10595211	-1.8679796	down	Col12a1	"collagen, type XII, alpha 1"
10473384	-1.8444719	down	Slc43a3	"solute carrier family 43, member 3"
10376326	-1.8344452	down	Irgm2|Igtp	immunity-related GTPase family M member 2 | interferon gamma induced GTPase
10407211	-1.792752	down	Ppap2a	phosphatidic acid phosphatase type 2A
10543017	-1.7873687	down	Pdk4	"pyruvate dehydrogenase kinase, isoenzyme 4"
10450694	-1.7739799	down	H2-T22|H2-T9|H2-T10	"histocompatibility 2, T region locus 22 | histocompatibility 2, T region locus 9 | histocompatibility 2, T region locus 10"
10546450	-1.7635342	down	Adamts9	"a disintegrin-like and metallopeptidase (reprolysin type) with thrombospondin type 1 motif, 9"
10502230	-1.7475706	down		
10363161	-1.7378737	down	Tmem229b|Gm5423	transmembrane protein 229B | predicted gene 5423
10379630	-1.7259238	down	Slfn2	schlafen 2
10492682	-1.7187829	down	Fam198b	"family with sequence similarity 198, member B"
10472820	-1.6966041	down	Itga6	integrin alpha 6
10546432	-1.6889107	down	Adamts9	"a disintegrin-like and metallopeptidase (reprolysin type) with thrombospondin type 1 motif, 9"
10376950	-1.6790863	down	Pmp22	peripheral myelin protein 22
10578904	-1.6430885	down	Cpe	carboxypeptidase E
10377368	-1.6249492	down	Rpl26	ribosomal protein L26
10510129	-1.5891652	down	Dhrs3	dehydrogenase/reductase (SDR family) member 3
10579012	-1.5806769	down	Csgalnact1	chondroitin sulfate N-acetylgalactosaminyltransferase 1
10363231	-1.569783	down	Smpdl3a	"sphingomyelin phosphodiesterase, acid-like 3A"
10600597	-1.5624337	down	Tmem47	transmembrane protein 47
10428302	-1.5464556	down	Klf10	Kruppel-like factor 10
10417226	-1.5368963	down	Gm10406|ENSMUSG00000068790|Gm3696	"predicted gene 10406 | predicted gene, ENSMUSG00000068790 | predicted gene 3696"
10539894	-1.536097	down	Mgll	monoglyceride lipase
10375501	-1.5343779	down	Snord95	"small nucleolar RNA, C/D box 95"
10417421	-1.5224766	down	Gm3696|ENSMUSG00000068790|Gm2897|Gm10406|Gm8348|4930555G01Rik|Gm3468|Gm3095|Gm10340|LOC100041151|ENSMUSG00000063277|LOC100036568|5033421C21Rik	"predicted gene 3696 | predicted gene, ENSMUSG00000068790 | predicted gene 2897 | predicted gene 10406 | predicted gene 8348 | RIKEN cDNA 4930555G01 gene | predicted gene 3468 | predicted gene 3095 | predicted gene 10340 | alpha14-takusan | predicted gene, ENSMUSG00000063277 | hypothetical LOC100036568 | RIKEN cDNA 5033421C21 gene"
10506571	-1.5201546	down	Dhcr24	24-dehydrocholesterol reductase
10395466	-1.5128297	down	Dock4	dedicator of cytokinesis 4
10412921	-1.5119878	down	Nid2|2700060E02Rik	nidogen 2 | RIKEN cDNA 2700060E02 gene
10542981	-1.5077883	down	Gmfg	"glia maturation factor, gamma"
10607403	-1.5015068	down	Kctd12b	potassium channel tetramerisation domain containing 12b
10425161	-1.499705	down	Lgals1	"lectin, galactose binding, soluble 1"
10491732	-1.4938214	down	Fat4	FAT tumor suppressor homolog 4 (Drosophila)
10417264	-1.4783074	down	Gm3002|Gm3696|ENSMUSG00000068790|Gm2897|Gm1973|Gm10406|Gm3468|ENSMUSG00000079376|Gm3642|Gm3264|Gm2237|Gm3095|Gm3636|Gm8050|LOC100041151|ENSMUSG00000063277|LOC100036568|100041874|Gm3248|Gm3703|LOC671957|LOC675467	"alpha-takusan pseudogene | predicted gene 3696 | predicted gene, ENSMUSG00000068790 | predicted gene 2897 | predicted gene 1973 | predicted gene 10406 | predicted gene 3468 | predicted gene, ENSMUSG00000079376 | predicted gene 3642 | predicted gene 3264 | alpha6-takusan | predicted gene 3095 | predicted gene 3636 | predicted gene 8050 | alpha14-takusan | predicted gene, ENSMUSG00000063277 | hypothetical LOC100036568 | predicted gene, 100041874 | predicted gene 3248 | predicted gene 3703 | hypothetical protein LOC671957 | hypothetical protein LOC675467"
10540233	-1.4673579	down	Fam19a1	"family with sequence similarity 19, member A1"
10417286	-1.4613683	down	4930555G01Rik|LOC100036568	RIKEN cDNA 4930555G01 gene | hypothetical LOC100036568
10412491	-1.4603206	down		
10417315	-1.45944	down	Gm2897|Gm10406|ENSMUSG00000068790|Gm3020|Gm8348|Gm3264|Gm3468|Gm3642|ENSMUSG00000079376|Gm10340|Gm3696|Gm10409|Gm3636|Gm2237|LOC100041151|LOC100169868|ENSMUSG00000063277|LOC100036568|2610042L04Rik|Gm3194|100041874|Gm3703|LOC671957|LOC675467	"predicted gene 2897 | predicted gene 10406 | predicted gene, ENSMUSG00000068790 | predicted gene 3020 | predicted gene 8348 | predicted gene 3264 | predicted gene 3468 | predicted gene 3642 | predicted gene, ENSMUSG00000079376 | predicted gene 10340 | predicted gene 3696 | predicted gene 10409 | predicted gene 3636 | alpha6-takusan | alpha14-takusan | alpha4-takusan | predicted gene, ENSMUSG00000063277 | hypothetical LOC100036568 | RIKEN cDNA 2610042L04 gene | predicted gene 3194 | predicted gene, 100041874 | predicted gene 3703 | hypothetical protein LOC671957 | hypothetical protein LOC675467"
10569707	-1.4571766	down	Myadm	myeloid-associated differentiation marker
10417235	-1.456164	down	Gm3002|Gm2897|Gm10406|ENSMUSG00000068790|Gm3020|Gm8348|Gm3264|Gm3642|ENSMUSG00000079376|Gm10340|Gm3696|Gm10409|Gm2237|Gm3636|LOC100041151|LOC100169868|ENSMUSG00000063277|LOC100036568|2610042L04Rik|100041874|Gm3194|Gm3703|LOC671957|LOC675467	"alpha-takusan pseudogene | predicted gene 2897 | predicted gene 10406 | predicted gene, ENSMUSG00000068790 | predicted gene 3020 | predicted gene 8348 | predicted gene 3264 | predicted gene 3642 | predicted gene, ENSMUSG00000079376 | predicted gene 10340 | predicted gene 3696 | predicted gene 10409 | alpha6-takusan | predicted gene 3636 | alpha14-takusan | alpha4-takusan | predicted gene, ENSMUSG00000063277 | hypothetical LOC100036568 | RIKEN cDNA 2610042L04 gene | predicted gene, 100041874 | predicted gene 3194 | predicted gene 3703 | hypothetical protein LOC671957 | hypothetical protein LOC675467"
10546454	-1.4460433	down	Adamts9	"a disintegrin-like and metallopeptidase (reprolysin type) with thrombospondin type 1 motif, 9"
10376263	-1.4430449	down	Mfap3	microfibrillar-associated protein 3
10467124	-1.4424874	down	Acta2	"actin, alpha 2, smooth muscle, aorta"
10568668	-1.4390669	down	Adam12	a disintegrin and metallopeptidase domain 12 (meltrin alpha)
10412517	-1.4362975	down	Gm3002|Gm3020|Gm8348|Gm10021|Gm3512	alpha-takusan pseudogene | predicted gene 3020 | predicted gene 8348 | predicted gene 10021 | predicted gene 3512
10505779	-1.4336382	down	Acer2	alkaline ceramidase 2
10555586	-1.4292382	down	2400001E08Rik	RIKEN cDNA 2400001E08 gene
10361897	-1.4274962	down	Ifngr1	interferon gamma receptor 1
10394735	-1.4266236	down	Pdia6	protein disulfide isomerase associated 6
10519527	-1.4251541	down	Abcb1a	"ATP-binding cassette, sub-family B (MDR/TAP), member 1A"
10517967	-1.4239879	down	Fblim1	filamin binding LIM protein 1
10393573	-1.4183413	down	Lgals3bp	"lectin, galactoside-binding, soluble, 3 binding protein"
10546434	-1.4112602	down	Adamts9	"a disintegrin-like and metallopeptidase (reprolysin type) with thrombospondin type 1 motif, 9"
10605256	-1.4108391	down	Flna	"filamin, alpha"
10534909	-1.4093252	down	Sp110|LOC100041885	Sp110 nuclear body protein | similar to C130026I21Rik protein
10529875	-1.4058602	down	Ldb2	LIM domain binding 2
10359917	-1.4024259	down	Hsd17b7	hydroxysteroid (17-beta) dehydrogenase 7
10417269	-1.4012635	down		
10461162	-1.4008824	down	Snord22	"small nucleolar RNA, C/D box 22"
10367634	-1.3999158	down	Akap12	A kinase (PRKA) anchor protein (gravin) 12
10537062	-1.3931915	down	Mest|Copg2	"mesoderm specific transcript | coatomer protein complex, subunit gamma 2"
10410124	-1.3889138	down	Ctsl	cathepsin L
10546452	-1.387552	down	Adamts9	"a disintegrin-like and metallopeptidase (reprolysin type) with thrombospondin type 1 motif, 9"
10520288	-1.3870206	down	Galnt11	UDP-N-acetyl-alpha-D-galactosamine:polypeptide N-acetylgalactosaminyltransferase 11
10510574	-1.3855617	down	Errfi1	ERBB receptor feedback inhibitor 1
10383233	-1.3762681	down	Rnf213	ring finger protein 213
10475708	-1.3711765	down	Blvra	biliverdin reductase A
10579548	-1.3677298	down	Glt25d1	glycosyltransferase 25 domain containing 1
10398665	-1.3666565	down	Tnfaip2	"tumor necrosis factor, alpha-induced protein 2"
10464445	-1.3641938	down		
10460157	-1.3591824	down	Cpt1a	"carnitine palmitoyltransferase 1a, liver"
10603151	-1.3473145	down	Gpm6b	glycoprotein m6b
10438911	-1.3453819	down	Atp13a3	ATPase type 13A3
10413928	-1.3447621	down	1810011H11Rik	RIKEN cDNA 1810011H11 gene
10532150	-1.3414483	down	Fam69a	"family with sequence similarity 69, member A"
10540122	-1.335134	down	Slc6a6	"solute carrier family 6 (neurotransmitter transporter, taurine), member 6"
10554808	-1.3349553	down	Fzd4	frizzled homolog 4 (Drosophila)
10529689	-1.3292058	down	Wdr1	WD repeat domain 1
10528332	-1.3240222	down	Napepld	N-acyl phosphatidylethanolamine phospholipase D
10523772	-1.3239101	down	Lrrc8d	leucine rich repeat containing 8D
10504424	-1.3231087	down	Reck	reversion-inducing-cysteine-rich protein with kazal motifs
10573924	-1.320141	down	Mmp2	matrix metallopeptidase 2
10412503	-1.3189006	down		
10414527	-1.3188161	down	Pnp2	purine-nucleoside phosphorylase 2
10438445	-1.3186417	down	Klhl6	kelch-like 6 (Drosophila)
10494821	-1.3185153	down	Tspan2	tetraspanin 2
10369932	-1.3174981	down	Susd2	sushi domain containing 2
10446376	-1.3173444	down	Man2a1	"mannosidase 2, alpha 1"
10376074	-1.3149892	down	P4ha2	"procollagen-proline, 2-oxoglutarate 4-dioxygenase (proline 4-hydroxylase), alpha II polypeptide"
10382104	-1.3146424	down	Snord104	"small nucleolar RNA, C/D box 104"
10459183	-1.313538	down	Slc26a2	"solute carrier family 26 (sulfate transporter), member 2"
10581575	-1.3104535	down	Gm1943|Wdr70	WD repeat domain 70 pseudogene
10398240	-1.3090432	down	Eml1	echinoderm microtubule associated protein like 1
10594418	-1.3057888	down	Smad6	MAD homolog 6 (Drosophila)
10488472	-1.3046749	down	2310001A20Rik	RIKEN cDNA 2310001A20 gene
10606876	-1.3042847	down	Morf4l2	mortality factor 4 like 2
10506225	-1.3021469	down	Cachd1	cache domain containing 1
10504316	-1.3017851	down	Tesk1|Cd72	testis specific protein kinase 1 | CD72 antigen
10605797	1.3000213	up	Arhgef9	CDC42 guanine nucleotide exchange factor (GEF) 9
10476819	1.3001683	up	Plk1s1	polo-like kinase 1 substrate 1
10588283	1.30085	up	Rab6b	"RAB6B, member RAS oncogene family"
10425299	1.3057421	up	Tomm22	translocase of outer mitochondrial membrane 22 homolog (yeast)
10495794	1.31003	up	Pde5a	"phosphodiesterase 5A, cGMP-specific"
10428698	1.3108476	up	Sntb1	"syntrophin, basic 1"
10345869	1.3110895	up	Tmem182	transmembrane protein 182
10484283	1.31332	up	Pde1a	"phosphodiesterase 1A, calmodulin-dependent"
10585282	1.313703	up	2010007H06Rik	RIKEN cDNA 2010007H06 gene
10352918	1.317918	up	Mir29c|A330023F24Rik	microRNA 29c | RIKEN cDNA A330023F24 gene
10515700	1.3201685	up	Szt2	seizure threshold 2
10392410	1.3211646	up	Gm10838	predicted gene 10838
10344939	1.3226391	up	Terf1	telomeric repeat binding factor 1
10369086	1.3249546	up	Gopc	golgi associated PDZ and coiled-coil motif containing
10507334	1.327923	up	Ccdc163	coiled-coil domain containing 163
10356084	1.328755	up	Irs1	insulin receptor substrate 1
10464586	1.3306273	up	Gstp2|Gstp1	"glutathione S-transferase, pi 2 | glutathione S-transferase, pi 1"
10500362	1.331582	up	Polr3gl	polymerase (RNA) III (DNA directed) polypeptide G like
10498168	1.3317193	up	Exosc8	exosome component 8
10436978	1.3321044	up	Cbr3	carbonyl reductase 3
10503182	1.3349808	up	Chd7	chromodomain helicase DNA binding protein 7
10375975	1.3377172	up	Zcchc10	"zinc finger, CCHC domain containing 10"
10422608	1.3405689	up	Oxct1	3-oxoacid CoA transferase 1
10436967	1.3413441	up	Cbr1	carbonyl reductase 1
10344809	1.3429446	up	Cspp1	centrosome and spindle pole associated protein 1
10376314	1.3461856	up	Cnot8	"CCR4-NOT transcription complex, subunit 8"
10572070	1.3475465	up	Npy1r	neuropeptide Y receptor Y1
10424097	1.3552617	up	Med30	mediator complex subunit 30
10462237	1.3563555	up	Smarca2	"SWI/SNF related, matrix associated, actin dependent regulator of chromatin, subfamily a, member 2"
10595805	1.3606777	up	Rasa2	RAS p21 protein activator 2
10462035	1.3627603	up	Ldhb	lactate dehydrogenase B
10360684	1.3713274	up	Ephx1	"epoxide hydrolase 1, microsomal"
10385361	1.3714099	up	Ublcp1	ubiquitin-like domain containing CTD phosphatase 1
10463263	1.3894143	up	Lztfl1	leucine zipper transcription factor-like 1
10504139	1.3896389	up	4933409K07Rik|Gm3893	RIKEN cDNA 4933409K07 gene | predicted gene 3893
10504172	1.3903505	up	4933409K07Rik|Gm3893	RIKEN cDNA 4933409K07 gene | predicted gene 3893
10496169	1.39398	up	Ppa2	pyrophosphatase (inorganic) 2
10363130	1.3998011	up	Gopc	golgi associated PDZ and coiled-coil motif containing
10504121	1.4032508	up	Gm3893	predicted gene 3893
10454828	1.4095	up	Pnet-ps	"prenatal ethanol induced mRNA, pseudogene"
10374560	1.4210008	up	Zrsr1	"zinc finger (CCCH type), RNA binding motif and serine/arginine rich 1"
10512327	1.4275659	up	4933409K07Rik|Ccl27a|Gm13308|Gm3893	RIKEN cDNA 4933409K07 gene | chemokine (C-C motif) ligand 27A | predicted gene 13308 | predicted gene 3893
10433445	1.4391154	up	Abat	4-aminobutyrate aminotransferase
10529979	1.4392242	up	Ppargc1a	"peroxisome proliferative activated receptor, gamma, coactivator 1 alpha"
10358733	1.4396725	up	Rgl1	"ral guanine nucleotide dissociation stimulator,-like 1"
10512350	1.4539797	up	4933409K07Rik|Gm10590	RIKEN cDNA 4933409K07 gene | predicted gene 10590
10512352	1.454956	up	4933409K07Rik|Gm10590	RIKEN cDNA 4933409K07 gene | predicted gene 10590
10504137	1.4565603	up	4933409K07Rik|Gm10590	RIKEN cDNA 4933409K07 gene | predicted gene 10590
10504201	1.4573447	up	4933409K07Rik|Gm10590	RIKEN cDNA 4933409K07 gene | predicted gene 10590
10504125	1.4618578	up	Gm3893	predicted gene 3893
10504123	1.4657873	up	Gm3893	predicted gene 3893
10586118	1.4883672	up	Calml4	calmodulin-like 4
10419854	1.4954594	up	Slc7a8	"solute carrier family 7 (cationic amino acid transporter, y+ system), member 8"
10469020	1.5026517	up	Bend7	BEN domain containing 7
10504169	1.5039892	up	4933409K07Rik|Gm3893	RIKEN cDNA 4933409K07 gene | predicted gene 3893
10587315	1.5052389	up	Gsta4	"glutathione S-transferase, alpha 4"
10399973	1.5083646	up	Hdac9	histone deacetylase 9
10344815	1.5238565	up	Cspp1	centrosome and spindle pole associated protein 1
10542993	1.5281168	up	Pon3	paraoxonase 3
10497335	1.5289161	up	1810022K09Rik	RIKEN cDNA 1810022K09 gene
10422013	1.5502231	up	Klf12	Kruppel-like factor 12
10504178	1.5654546	up	4933409K07Rik|Gm3893	RIKEN cDNA 4933409K07 gene | predicted gene 3893
10435961	1.5821823	up	Gm10808	predicted gene 10808
10512640	1.5826912	up	Gne	glucosamine
10504148	1.5827487	up	4933409K07Rik|Gm3893	RIKEN cDNA 4933409K07 gene | predicted gene 3893
10463428	1.5873846	up		
10503659	1.6147319	up	Epha7	Eph receptor A7
10347792	1.6187215	up		
10490986	1.6221465	up	4632415L05Rik	RRS1 ribosome biogenesis regulator homolog pseudogene
10546706	1.6334437	up	Rybp	RING1 and YY1 binding protein
10502766	1.6732123	up	Lphn2|LOC100048050	latrophilin 2 | similar to calcium-independent alpha-latrotoxin receptor homolog 2
10471555	1.6857932	up	Angptl2	angiopoietin-like 2
10503448	1.8714998	up	Mmp16	matrix metallopeptidase 16
10346321	1.9579659	up	Gm10561	predicted gene 10561
10598023	2.0102046	up		
10375614	2.0344882	up	Gfpt2	glutamine fructose-6-phosphate transaminase 2
10519497	2.0559883	up	Steap4	STEAP family member 4
10503083	2.4316928	up		
10444788	2.4332862	up	H2-Q1	"histocompatibility 2, Q region locus 1"
