# Supplementary material for: Changes in the gene expression programs of renal mesangial cells during diabetic nephropathy
Source: BMC Nephrol. 2012 Jul 28;13:70. doi: 10.1186/1471-2369-13-70 (PMC3416581; doi:10.1186/1471-2369-13-70)
Supplement: Additional file 5 — Table S4. Functional analysis of genes up-regulated in db/db diabetic nephropathy mesangial cells. The top molecular function, biological processes, cellular components, evolutionarily conserved transcription factor binding sites and diseases associated with the genes showing up-regulation in db/db mesangial cells, as determined with the ToppGene (http://toppgene.cchmc.org/) web tool. [file 1471-2369-13-70-S5.xls]

Category	ID	Name	Source	P-value	Hit Count in Query List	Hit Count in Genome	Hit in Query List
GO: Molecular Function	GO:0050840	extracellular matrix binding	 	0.000019	4	41	"DCN,THBS1,LGALS1,ITGA6"
GO: Molecular Function	GO:0001968	fibronectin binding	 	0.000081	3	22	"THBS1,IGFBP3,MMP2"
GO: Molecular Function	GO:0043236	laminin binding	 	0.000106	3	24	"THBS1,LGALS1,ITGA6"
GO: Molecular Function	GO:0048365	Rac GTPase binding	 	0.001306	2	14	"DOCK4,FLNA"
GO: Molecular Function	GO:0001948	glycoprotein binding	 	0.001628	3	60	"THBS1,FLNA,LGALS1"
GO: Molecular Function	GO:0016628	"oxidoreductase activity, acting on the CH-CH group of donors, NAD or NADP as acceptor"	 	0.002962	2	21	"BLVRA,DHCR24"
GO: Molecular Function	GO:0016844	strictosidine synthase activity	 	0.003873	1	1	C20orf3
GO: Molecular Function	GO:0008955	peptidoglycan glycosyltransferase activity	 	0.003873	1	1	CSGALNACT1
GO: Molecular Function	GO:0005368	taurine transmembrane transporter activity	 	0.003873	1	1	SLC6A6
GO: Molecular Function	GO:0034989	GTP-Ral binding	 	0.003873	1	1	FLNA
GO: Molecular Function	GO:0016843	amine-lyase activity	 	0.003873	1	1	C20orf3
GO: Molecular Function	GO:0070697	activin receptor binding	 	0.003873	1	1	SMAD6
GO: Molecular Function	GO:0001761	beta-alanine transmembrane transporter activity	 	0.003873	1	1	SLC6A6
GO: Molecular Function	GO:0034987	immunoglobulin receptor binding	 	0.003873	1	1	FLNA
GO: Molecular Function	GO:0070698	type I activin receptor binding	 	0.003873	1	1	SMAD6
GO: Molecular Function	GO:0034988	Fc-gamma receptor I complex binding	 	0.003873	1	1	FLNA
GO: Molecular Function	GO:0004731	purine-nucleoside phosphorylase activity	 	0.003873	1	1	PNP
GO: Molecular Function	GO:0005369	taurine:sodium symporter activity	 	0.003873	1	1	SLC6A6
GO: Molecular Function	GO:0050614	delta24-sterol reductase activity	 	0.003873	1	1	DHCR24
GO: Molecular Function	GO:0004620	phospholipase activity	 	0.004986	3	89	"SMPDL3A,NAPEPLD,MGLL"
GO: Molecular Function	GO:0008237	metallopeptidase activity	 	0.005881	4	186	"CPE,ADAM12,MMP2,ADAMTS9"
GO: Molecular Function	GO:0030246	carbohydrate binding	 	0.006252	6	428	"DCN,THBS1,MAN2A1,LGALS1,SUSD2,GALNT11"
GO: Molecular Function	GO:0008376	acetylgalactosaminyltransferase activity	 	0.007228	2	33	"GALNT11,CSGALNACT1"
GO: Molecular Function	GO:0016298	lipase activity	 	0.007672	3	104	"SMPDL3A,NAPEPLD,MGLL"
GO: Molecular Function	GO:0030977	taurine binding	 	0.007732	1	2	SLC6A6
GO: Molecular Function	GO:0047237	glucuronylgalactosylproteoglycan 4-beta-N-acetylgalactosaminyltransferase activity	 	0.007732	1	2	CSGALNACT1
GO: Molecular Function	GO:0008160	protein tyrosine phosphatase activator activity	 	0.007732	1	2	IGFBP3
GO: Molecular Function	GO:0072542	protein phosphatase activator activity	 	0.007732	1	2	IGFBP3
GO: Molecular Function	GO:0004572	"mannosyl-oligosaccharide 1,3-1,6-alpha-mannosidase activity"	 	0.007732	1	2	MAN2A1
GO: Molecular Function	GO:0000253	3-keto sterol reductase activity	 	0.007732	1	2	HSD17B7
GO: Molecular Function	GO:0030395	lactose binding	 	0.007732	1	2	LGALS1
GO: Molecular Function	GO:0030617	"transforming growth factor beta receptor, inhibitory cytoplasmic mediator activity"	 	0.007732	1	2	SMAD6
GO: Molecular Function	GO:0048030	disaccharide binding	 	0.007732	1	2	LGALS1
GO: Molecular Function	GO:0004074	biliverdin reductase activity	 	0.007732	1	2	BLVRA
GO: Molecular Function	GO:0004906	interferon-gamma receptor activity	 	0.007732	1	2	IFNGR1
GO: Molecular Function	GO:0050211	procollagen galactosyltransferase activity	 	0.007732	1	2	GLT25D1
GO: Molecular Function	GO:0005100	Rho GTPase activator activity	 	0.00856	2	36	"DOCK4,ERRFI1"
GO: Molecular Function	GO:0004222	metalloendopeptidase activity	 	0.008724	3	109	"ADAM12,MMP2,ADAMTS9"
GO: Molecular Function	GO:0019955	cytokine binding	 	0.010822	3	118	"THBS1,IFNGR1,FZD4"
GO: Molecular Function	GO:0019834	phospholipase A2 inhibitor activity	 	0.011575	1	3	ANXA3
GO: Molecular Function	GO:0070052	collagen V binding	 	0.011575	1	3	THBS1
GO: Molecular Function	GO:0002060	purine base binding	 	0.011575	1	3	PNP
GO: Molecular Function	GO:0048603	fibroblast growth factor 2 binding	 	0.011575	1	3	THBS1
GO: Molecular Function	GO:0070051	fibrinogen binding	 	0.011575	1	3	THBS1
GO: Molecular Function	GO:0019964	interferon-gamma binding	 	0.011575	1	3	IFNGR1
GO: Molecular Function	GO:0052650	NADP-retinol dehydrogenase activity	 	0.011575	1	3	DHRS3
GO: Molecular Function	GO:0017048	Rho GTPase binding	 	0.013718	2	46	"DOCK4,FLNA"
GO: Molecular Function	GO:0005044	scavenger receptor activity	 	0.013718	2	46	"LGALS3BP,SUSD2"
GO: Molecular Function	GO:0008194	UDP-glycosyltransferase activity	 	0.014036	3	130	"GLT25D1,GALNT11,CSGALNACT1"
GO: Molecular Function	GO:0005148	prolactin receptor binding	 	0.015404	1	4	HSD17B7
GO: Molecular Function	GO:0047238	glucuronosyl-N-acetylgalactosaminyl-proteoglycan 4-beta-N-acetylgalactosaminyltransferase activity	 	0.015404	1	4	CSGALNACT1
GO: Molecular Function	GO:0030984	kininogen binding	 	0.015404	1	4	CTSL2
GO: Molecular Function	GO:0004740	pyruvate dehydrogenase (acetyl-transferring) kinase activity	 	0.015404	1	4	PDK4
GO: Molecular Function	GO:0031545	peptidyl-proline 4-dioxygenase activity	 	0.015404	1	4	P4HA2
GO: Molecular Function	GO:0016416	O-palmitoyltransferase activity	 	0.015404	1	4	CPT1A
GO: Molecular Function	GO:0017160	Ral GTPase binding	 	0.015404	1	4	FLNA
GO: Molecular Function	GO:0004656	procollagen-proline 4-dioxygenase activity	 	0.015404	1	4	P4HA2
GO: Molecular Function	GO:0004064	arylesterase activity	 	0.015404	1	4	C20orf3
GO: Molecular Function	GO:0004095	carnitine O-palmitoyltransferase activity	 	0.015404	1	4	CPT1A
GO: Molecular Function	GO:0005518	collagen binding	 	0.016691	2	51	"DCN,THBS1"
GO: Molecular Function	GO:0016627	"oxidoreductase activity, acting on the CH-CH group of donors"	 	0.01795	2	53	"BLVRA,DHCR24"
GO: Molecular Function	GO:0004175	endopeptidase activity	 	0.018859	5	397	"CTSS,ADAM12,CTSL2,MMP2,ADAMTS9"
GO: Molecular Function	GO:0031995	insulin-like growth factor II binding	 	0.019219	1	5	IGFBP3
GO: Molecular Function	GO:0042392	sphingosine-1-phosphate phosphatase activity	 	0.019219	1	5	PPAP2A
GO: Molecular Function	GO:0005534	galactose binding	 	0.019219	1	5	LGALS1
GO: Molecular Function	GO:0008559	xenobiotic-transporting ATPase activity	 	0.019219	1	5	ABCB1
GO: Molecular Function	GO:0002054	nucleobase binding	 	0.019219	1	5	PNP
GO: Molecular Function	GO:0004904	interferon receptor activity	 	0.019219	1	5	IFNGR1
GO: Molecular Function	GO:0019211	phosphatase activator activity	 	0.019219	1	5	IGFBP3
GO: Molecular Function	GO:0008106	alcohol dehydrogenase (NADP+) activity	 	0.019219	1	5	DHRS3
GO: Molecular Function	GO:0019911	structural constituent of myelin sheath	 	0.019219	1	5	TSPAN2
GO: Molecular Function	GO:0016757	"transferase activity, transferring glycosyl groups"	 	0.020228	4	268	"GLT25D1,GALNT11,CSGALNACT1,PNP"
GO: Molecular Function	GO:0050897	cobalt ion binding	 	0.023019	1	6	CPE
GO: Molecular Function	GO:0042910	xenobiotic transporter activity	 	0.023019	1	6	ABCB1
GO: Molecular Function	GO:0030020	extracellular matrix structural constituent conferring tensile strength	 	0.023019	1	6	COL12A1
GO: Molecular Function	GO:0016406	carnitine O-acyltransferase activity	 	0.023019	1	6	CPT1A
GO: Molecular Function	GO:0031994	insulin-like growth factor I binding	 	0.023019	1	6	IGFBP3
GO: Molecular Function	GO:0019961	interferon binding	 	0.023019	1	6	IFNGR1
GO: Molecular Function	GO:0008179	adenylate cyclase binding	 	0.023019	1	6	AKAP12
GO: Molecular Function	GO:0016936	galactoside binding	 	0.023019	1	6	LGALS1
GO: Molecular Function	GO:0070011	"peptidase activity, acting on L-amino acid peptides"	 	0.025125	6	582	"CPE,CTSS,ADAM12,CTSL2,MMP2,ADAMTS9"
GO: Molecular Function	GO:0034713	type I transforming growth factor beta receptor binding	 	0.026804	1	7	SMAD6
GO: Molecular Function	GO:0004767	sphingomyelin phosphodiesterase activity	 	0.026804	1	7	SMPDL3A
GO: Molecular Function	GO:0019798	procollagen-proline dioxygenase activity	 	0.026804	1	7	P4HA2
GO: Molecular Function	GO:0008233	peptidase activity	 	0.03004	6	607	"CPE,CTSS,ADAM12,CTSL2,MMP2,ADAMTS9"
GO: Molecular Function	GO:0070696	transmembrane receptor protein serine/threonine kinase binding	 	0.030575	1	8	SMAD6
GO: Molecular Function	GO:0031543	peptidyl-proline dioxygenase activity	 	0.030575	1	8	P4HA2
GO: Molecular Function	GO:0030274	LIM domain binding	 	0.030575	1	8	LDB2
GO: Molecular Function	GO:0009055	electron carrier activity	 	0.033655	3	182	"DHRS3,P4HA2,PDIA6"
GO: Molecular Function	GO:0033612	receptor serine/threonine kinase binding	 	0.034331	1	9	SMAD6
GO: Molecular Function	GO:0003756	protein disulfide isomerase activity	 	0.034331	1	9	PDIA6
GO: Molecular Function	GO:0070410	co-SMAD binding	 	0.034331	1	9	SMAD6
GO: Molecular Function	GO:0016864	"intramolecular oxidoreductase activity, transposing S-S bonds"	 	0.034331	1	9	PDIA6
GO: Molecular Function	GO:0016840	carbon-nitrogen lyase activity	 	0.034331	1	9	C20orf3
GO: Molecular Function	GO:0004559	alpha-mannosidase activity	 	0.034331	1	9	MAN2A1
GO: Molecular Function	GO:0047372	acylglycerol lipase activity	 	0.034331	1	9	MGLL
GO: Molecular Function	GO:0001871	pattern binding	 	0.035549	3	186	"DCN,THBS1,SUSD2"
GO: Molecular Function	GO:0030247	polysaccharide binding	 	0.035549	3	186	"DCN,THBS1,SUSD2"
GO: Molecular Function	GO:0016758	"transferase activity, transferring hexosyl groups"	 	0.036516	3	188	"GLT25D1,GALNT11,CSGALNACT1"
GO: Molecular Function	GO:0004197	cysteine-type endopeptidase activity	 	0.036775	2	78	"CTSS,CTSL2"
GO: Molecular Function	GO:0005072	"transforming growth factor beta receptor, cytoplasmic mediator activity"	 	0.038073	1	10	SMAD6
GO: Molecular Function	GO:0016862	"intramolecular oxidoreductase activity, interconverting keto- and enol-groups"	 	0.038073	1	10	PDIA6
GO: Molecular Function	GO:0008191	metalloendopeptidase inhibitor activity	 	0.038073	1	10	RECK
GO: Molecular Function	GO:0048551	metalloenzyme inhibitor activity	 	0.038073	1	10	RECK
GO: Molecular Function	GO:0008271	secondary active sulfate transmembrane transporter activity	 	0.038073	1	10	SLC26A2
GO: Molecular Function	GO:0015924	mannosyl-oligosaccharide mannosidase activity	 	0.038073	1	10	MAN2A1
GO: Molecular Function	GO:0001786	phosphatidylserine binding	 	0.041801	1	11	THBS1
GO: Molecular Function	GO:0050431	transforming growth factor beta binding	 	0.041801	1	11	THBS1
GO: Molecular Function	GO:0008195	phosphatidate phosphatase activity	 	0.041801	1	11	PPAP2A
GO: Molecular Function	GO:0017040	ceramidase activity	 	0.041801	1	11	ACER2
GO: Molecular Function	GO:0070411	I-SMAD binding	 	0.041801	1	11	SMAD6
GO: Molecular Function	GO:0019899	enzyme binding	 	0.042227	7	834	"LDB2,SMAD6,DOCK4,ERRFI1,AKAP12,FLNA,DHCR24"
GO: Molecular Function	GO:0005178	integrin binding	 	0.044811	2	87	"THBS1,ITGA6"
GO: Molecular Function	GO:0010576	metalloenzyme regulator activity	 	0.045515	1	12	RECK
GO: Molecular Function	GO:0070412	R-SMAD binding	 	0.045515	1	12	SMAD6
GO: Molecular Function	GO:0004673	protein histidine kinase activity	 	0.049214	1	13	PDK4
GO: Molecular Function	GO:0015116	sulfate transmembrane transporter activity	 	0.049214	1	13	SLC26A2
GO: Molecular Function	GO:0004859	phospholipase inhibitor activity	 	0.049214	1	13	ANXA3
GO: Molecular Function	GO:0042813	Wnt receptor activity	 	0.049214	1	13	FZD4
GO: Molecular Function	GO:0000155	two-component sensor activity	 	0.049214	1	13	PDK4
GO: Molecular Function	GO:0004303	estradiol 17-beta-dehydrogenase activity	 	0.049214	1	13	HSD17B7
GO: Biological Process	GO:0010812	negative regulation of cell-substrate adhesion	 	0.000003	4	24	"ACER2,THBS1,LGALS1,FZD4"
GO: Biological Process	GO:0007162	negative regulation of cell adhesion	 	0.000007	5	64	"ACER2,THBS1,LGALS1,FZD4,MMP2"
GO: Biological Process	GO:0010810	regulation of cell-substrate adhesion	 	0.000019	5	79	"ACER2,THBS1,LGALS1,ITGA6,FZD4"
GO: Biological Process	GO:0001955	blood vessel maturation	 	0.000169	2	5	"RECK,MMP2"
GO: Biological Process	GO:0030155	regulation of cell adhesion	 	0.000183	6	200	"ACER2,THBS1,LGALS1,ITGA6,FZD4,MMP2"
GO: Biological Process	GO:0007155	cell adhesion	 	0.000269	12	884	"ACER2,FAT4,THBS1,FBLIM1,COL12A1,SPON2,LGALS1,LGALS3BP,ADAM12,ITGA6,FZD4,MMP2"
GO: Biological Process	GO:0022610	biological adhesion	 	0.000269	12	884	"ACER2,FAT4,THBS1,FBLIM1,COL12A1,SPON2,LGALS1,LGALS3BP,ADAM12,ITGA6,FZD4,MMP2"
GO: Biological Process	GO:0043154	negative regulation of caspase activity	 	0.000409	3	35	"SMAD6,THBS1,DHCR24"
GO: Biological Process	GO:0006670	sphingosine metabolic process	 	0.000601	2	9	"ACER2,PPAP2A"
GO: Biological Process	GO:0031639	plasminogen activation	 	0.000601	2	9	"THBS1,DHCR24"
GO: Biological Process	GO:0006066	alcohol metabolic process	 	0.000654	9	580	"CPT1A,ACER2,HSD17B7,MAN2A1,PDK4,IGFBP3,CSGALNACT1,DHCR24,PPAP2A"
GO: Biological Process	GO:0051248	negative regulation of protein metabolic process	 	0.000801	6	264	"ACER2,SMAD6,THBS1,ERRFI1,IGFBP3,FLNA"
GO: Biological Process	GO:0009100	glycoprotein metabolic process	 	0.000918	6	271	"DCN,ACER2,MAN2A1,CSGALNACT1,DHCR24,ADAMTS9"
GO: Biological Process	GO:0031589	cell-substrate adhesion	 	0.00101	5	184	"ACER2,THBS1,LGALS1,ITGA6,FZD4"
GO: Biological Process	GO:0010740	positive regulation of intracellular protein kinase cascade	 	0.001126	6	282	"LAMTOR1,THBS1,IGFBP3,AKAP12,FLNA,LGALS1"
GO: Biological Process	GO:0031638	zymogen activation	 	0.001289	2	13	"THBS1,DHCR24"
GO: Biological Process	GO:0001944	vasculature development	 	0.001435	7	404	"THBS1,ANXA3,ERRFI1,TNFAIP2,RECK,FZD4,MMP2"
GO: Biological Process	GO:0006662	glycerol ether metabolic process	 	0.001569	4	120	"CPT1A,PDIA6,MGLL,PPAP2A"
GO: Biological Process	GO:0018904	organic ether metabolic process	 	0.001717	4	123	"CPT1A,PDIA6,MGLL,PPAP2A"
GO: Biological Process	GO:0001953	negative regulation of cell-matrix adhesion	 	0.001726	2	15	"ACER2,THBS1"
GO: Biological Process	GO:0001933	negative regulation of protein phosphorylation	 	0.001803	3	58	"SMAD6,ERRFI1,IGFBP3"
GO: Biological Process	GO:0042493	response to drug	 	0.001823	6	310	"CPT1A,ABCB1,THBS1,LGALS1,MMP2,PNP"
GO: Biological Process	GO:0044242	cellular lipid catabolic process	 	0.002044	4	129	"CPT1A,SMPDL3A,NAPEPLD,MGLL"
GO: Biological Process	GO:0030198	extracellular matrix organization	 	0.002347	4	134	"DCN,COL12A1,RECK,CSGALNACT1"
GO: Biological Process	GO:0051605	protein maturation by peptide bond cleavage	 	0.002725	3	67	"CPE,THBS1,DHCR24"
GO: Biological Process	GO:0030204	chondroitin sulfate metabolic process	 	0.00278	2	19	"DCN,CSGALNACT1"
GO: Biological Process	GO:0008285	negative regulation of cell proliferation	 	0.002909	7	458	"KLF10,THBS1,SLFN12L,IGFBP3,PMP22,DHCR24,PPAP2A"
GO: Biological Process	GO:0006516	glycoprotein catabolic process	 	0.003081	2	20	"DHCR24,ADAMTS9"
GO: Biological Process	GO:0022409	positive regulation of cell-cell adhesion	 	0.003081	2	20	"LGALS1,ITGA6"
GO: Biological Process	GO:0010466	negative regulation of peptidase activity	 	0.00312	4	145	"SMAD6,THBS1,RECK,DHCR24"
GO: Biological Process	GO:0034329	cell junction assembly	 	0.003278	4	147	"THBS1,FBLIM1,FLNA,ITGA6"
GO: Biological Process	GO:0044255	cellular lipid metabolic process	 	0.003461	9	739	"CPT1A,LAMTOR1,ACER2,DHRS3,SMPDL3A,GLT25D1,NAPEPLD,MGLL,PPAP2A"
GO: Biological Process	GO:0050654	chondroitin sulfate proteoglycan metabolic process	 	0.003726	2	22	"DCN,CSGALNACT1"
GO: Biological Process	GO:0033627	cell adhesion mediated by integrin	 	0.003726	2	22	"ACER2,ITGA6"
GO: Biological Process	GO:0072359	circulatory system development	 	0.003752	8	610	"CPE,THBS1,ANXA3,ERRFI1,TNFAIP2,RECK,FZD4,MMP2"
GO: Biological Process	GO:0072358	cardiovascular system development	 	0.003752	8	610	"CPE,THBS1,ANXA3,ERRFI1,TNFAIP2,RECK,FZD4,MMP2"
GO: Biological Process	GO:0032269	negative regulation of cellular protein metabolic process	 	0.003974	5	252	"ACER2,SMAD6,THBS1,ERRFI1,IGFBP3"
GO: Biological Process	GO:0046094	deoxyinosine metabolic process	 	0.004153	1	1	PNP
GO: Biological Process	GO:0034118	regulation of erythrocyte aggregation	 	0.004153	1	1	LGALS1
GO: Biological Process	GO:2000124	regulation of endocannabinoid signaling pathway	 	0.004153	1	1	MGLL
GO: Biological Process	GO:0034117	erythrocyte aggregation	 	0.004153	1	1	LGALS1
GO: Biological Process	GO:0001762	beta-alanine transport	 	0.004153	1	1	SLC6A6
GO: Biological Process	GO:0034120	positive regulation of erythrocyte aggregation	 	0.004153	1	1	LGALS1
GO: Biological Process	GO:0010990	regulation of SMAD protein complex assembly	 	0.004153	1	1	SMAD6
GO: Biological Process	GO:0090285	negative regulation of protein glycosylation in Golgi	 	0.004153	1	1	ACER2
GO: Biological Process	GO:0006149	deoxyinosine catabolic process	 	0.004153	1	1	PNP
GO: Biological Process	GO:0032439	endosome localization	 	0.004153	1	1	LAMTOR1
GO: Biological Process	GO:0090283	regulation of protein glycosylation in Golgi	 	0.004153	1	1	ACER2
GO: Biological Process	GO:0034356	NAD biosynthesis via nicotinamide riboside salvage pathway	 	0.004153	1	1	PNP
GO: Biological Process	GO:0002581	negative regulation of antigen processing and presentation of peptide or polysaccharide antigen via MHC class II	 	0.004153	1	1	THBS1
GO: Biological Process	GO:0002605	negative regulation of dendritic cell antigen processing and presentation	 	0.004153	1	1	THBS1
GO: Biological Process	GO:0006148	inosine catabolic process	 	0.004153	1	1	PNP
GO: Biological Process	GO:0002578	negative regulation of antigen processing and presentation	 	0.004153	1	1	THBS1
GO: Biological Process	GO:0010991	negative regulation of SMAD protein complex assembly	 	0.004153	1	1	SMAD6
GO: Biological Process	GO:0043652	engulfment of apoptotic cell	 	0.004153	1	1	THBS1
GO: Biological Process	GO:0002580	regulation of antigen processing and presentation of peptide or polysaccharide antigen via MHC class II	 	0.004153	1	1	THBS1
GO: Biological Process	GO:0010752	regulation of cGMP-mediated signaling	 	0.004153	1	1	THBS1
GO: Biological Process	GO:0006161	deoxyguanosine catabolic process	 	0.004153	1	1	PNP
GO: Biological Process	GO:0015734	taurine transport	 	0.004153	1	1	SLC6A6
GO: Biological Process	GO:0071926	endocannabinoid signaling pathway	 	0.004153	1	1	MGLL
GO: Biological Process	GO:0010751	negative regulation of nitric oxide mediated signal transduction	 	0.004153	1	1	THBS1
GO: Biological Process	GO:0046115	guanosine catabolic process	 	0.004153	1	1	PNP
GO: Biological Process	GO:0042453	deoxyguanosine metabolic process	 	0.004153	1	1	PNP
GO: Biological Process	GO:0010754	negative regulation of cGMP-mediated signaling	 	0.004153	1	1	THBS1
GO: Biological Process	GO:0006629	lipid metabolic process	 	0.004464	11	1068	"CPT1A,LAMTOR1,ACER2,HSD17B7,DHRS3,SMPDL3A,GLT25D1,NAPEPLD,DHCR24,MGLL,PPAP2A"
GO: Biological Process	GO:0002576	platelet degranulation	 	0.004497	3	80	"THBS1,FLNA,WDR1"
GO: Biological Process	GO:0009749	response to glucose stimulus	 	0.004656	3	81	"THBS1,LGALS1,CTSL2"
GO: Biological Process	GO:0031400	negative regulation of protein modification process	 	0.004942	4	165	"ACER2,SMAD6,ERRFI1,IGFBP3"
GO: Biological Process	GO:0034330	cell junction organization	 	0.005048	4	166	"THBS1,FBLIM1,FLNA,ITGA6"
GO: Biological Process	GO:0051094	positive regulation of developmental process	 	0.005285	7	511	"KLF10,THBS1,ANXA3,IGFBP3,MORF4L2,PNP,ADAMTS9"
GO: Biological Process	GO:0009746	response to hexose stimulus	 	0.005503	3	86	"THBS1,LGALS1,CTSL2"
GO: Biological Process	GO:0034284	response to monosaccharide stimulus	 	0.005503	3	86	"THBS1,LGALS1,CTSL2"
GO: Biological Process	GO:0044262	cellular carbohydrate metabolic process	 	0.005568	7	516	"CPT1A,ACER2,MAN2A1,PDK4,GLT25D1,IGFBP3,CSGALNACT1"
GO: Biological Process	GO:0071695	anatomical structure maturation	 	0.005585	2	27	"RECK,MMP2"
GO: Biological Process	GO:0010595	positive regulation of endothelial cell migration	 	0.005585	2	27	"THBS1,ANXA3"
GO: Biological Process	GO:0018149	peptide cross-linking	 	0.005585	2	27	"DCN,THBS1"
GO: Biological Process	GO:0001568	blood vessel development	 	0.005698	6	391	"THBS1,ANXA3,TNFAIP2,RECK,FZD4,MMP2"
GO: Biological Process	GO:0009395	phospholipid catabolic process	 	0.005999	2	28	"SMPDL3A,NAPEPLD"
GO: Biological Process	GO:0042326	negative regulation of phosphorylation	 	0.006243	3	90	"SMAD6,ERRFI1,IGFBP3"
GO: Biological Process	GO:0045936	negative regulation of phosphate metabolic process	 	0.007247	3	95	"SMAD6,ERRFI1,IGFBP3"
GO: Biological Process	GO:0010563	negative regulation of phosphorus metabolic process	 	0.007247	3	95	"SMAD6,ERRFI1,IGFBP3"
GO: Biological Process	GO:0005975	carbohydrate metabolic process	 	0.007378	8	684	"CPT1A,DCN,ACER2,MAN2A1,PDK4,GLT25D1,IGFBP3,CSGALNACT1"
GO: Biological Process	GO:0010627	regulation of intracellular protein kinase cascade	 	0.007468	6	414	"LAMTOR1,THBS1,IGFBP3,AKAP12,FLNA,LGALS1"
GO: Biological Process	GO:0051346	negative regulation of hydrolase activity	 	0.007508	4	186	"SMAD6,THBS1,RECK,DHCR24"
GO: Biological Process	GO:0045137	development of primary sexual characteristics	 	0.007508	4	186	"CTSL2,FZD4,DHCR24,MMP2"
GO: Biological Process	GO:0006665	sphingolipid metabolic process	 	0.007893	3	98	"ACER2,SMPDL3A,PPAP2A"
GO: Biological Process	GO:0005996	monosaccharide metabolic process	 	0.008095	5	299	"CPT1A,MAN2A1,PDK4,IGFBP3,CSGALNACT1"
GO: Biological Process	GO:0006738	nicotinamide riboside catabolic process	 	0.008288	1	2	PNP
GO: Biological Process	GO:0034112	positive regulation of homotypic cell-cell adhesion	 	0.008288	1	2	LGALS1
GO: Biological Process	GO:0060049	regulation of protein glycosylation	 	0.008288	1	2	ACER2
GO: Biological Process	GO:0046124	purine deoxyribonucleoside catabolic process	 	0.008288	1	2	PNP
GO: Biological Process	GO:0070638	pyridine nucleoside catabolic process	 	0.008288	1	2	PNP
GO: Biological Process	GO:0010749	regulation of nitric oxide mediated signal transduction	 	0.008288	1	2	THBS1
GO: Biological Process	GO:0051764	actin crosslink formation	 	0.008288	1	2	FLNA
GO: Biological Process	GO:0030070	insulin processing	 	0.008288	1	2	CPE
GO: Biological Process	GO:0002468	dendritic cell antigen processing and presentation	 	0.008288	1	2	THBS1
GO: Biological Process	GO:0046495	nicotinamide riboside metabolic process	 	0.008288	1	2	PNP
GO: Biological Process	GO:0050653	"chondroitin sulfate proteoglycan biosynthetic process, polysaccharide chain biosynthetic process"	 	0.008288	1	2	CSGALNACT1
GO: Biological Process	GO:0042701	progesterone secretion	 	0.008288	1	2	FZD4
GO: Biological Process	GO:0070970	interleukin-2 secretion	 	0.008288	1	2	PNP
GO: Biological Process	GO:0060051	negative regulation of protein glycosylation	 	0.008288	1	2	ACER2
GO: Biological Process	GO:0046102	inosine metabolic process	 	0.008288	1	2	PNP
GO: Biological Process	GO:0034418	urate biosynthetic process	 	0.008288	1	2	PNP
GO: Biological Process	GO:0002604	regulation of dendritic cell antigen processing and presentation	 	0.008288	1	2	THBS1
GO: Biological Process	GO:0070637	pyridine nucleoside metabolic process	 	0.008288	1	2	PNP
GO: Biological Process	GO:0009743	response to carbohydrate stimulus	 	0.008343	3	100	"THBS1,LGALS1,CTSL2"
GO: Biological Process	GO:0045785	positive regulation of cell adhesion	 	0.008343	3	100	"THBS1,LGALS1,ITGA6"
GO: Biological Process	GO:0006639	acylglycerol metabolic process	 	0.008573	3	101	"CPT1A,MGLL,PPAP2A"
GO: Biological Process	GO:0016485	protein processing	 	0.008573	3	101	"CPE,THBS1,DHCR24"
GO: Biological Process	GO:0006869	lipid transport	 	0.008679	4	194	"CPT1A,LAMTOR1,THBS1,FZD4"
GO: Biological Process	GO:0048286	lung alveolus development	 	0.008761	2	34	"ERRFI1,MAN2A1"
GO: Biological Process	GO:0006638	neutral lipid metabolic process	 	0.009044	3	103	"CPT1A,MGLL,PPAP2A"
GO: Biological Process	GO:0006643	membrane lipid metabolic process	 	0.010031	3	107	"ACER2,SMPDL3A,PPAP2A"
GO: Biological Process	GO:0045445	myoblast differentiation	 	0.010862	2	38	"IGFBP3,LGALS1"
GO: Biological Process	GO:0015909	long-chain fatty acid transport	 	0.011419	2	39	"CPT1A,THBS1"
GO: Biological Process	GO:0022407	regulation of cell-cell adhesion	 	0.011419	2	39	"LGALS1,ITGA6"
GO: Biological Process	GO:0008610	lipid biosynthetic process	 	0.011562	6	455	"ACER2,HSD17B7,GLT25D1,DHCR24,MGLL,PPAP2A"
GO: Biological Process	GO:0043086	negative regulation of catalytic activity	 	0.011562	6	455	"SMAD6,THBS1,ERRFI1,FLNA,RECK,DHCR24"
GO: Biological Process	GO:0051604	protein maturation	 	0.011626	3	113	"CPE,THBS1,DHCR24"
GO: Biological Process	GO:0001952	regulation of cell-matrix adhesion	 	0.011988	2	40	"ACER2,THBS1"
GO: Biological Process	GO:0051153	regulation of striated muscle cell differentiation	 	0.011988	2	40	"IGFBP3,MORF4L2"
GO: Biological Process	GO:0010876	lipid localization	 	0.012307	4	215	"CPT1A,LAMTOR1,THBS1,FZD4"
GO: Biological Process	GO:0060620	regulation of cholesterol import	 	0.012407	1	3	LAMTOR1
GO: Biological Process	GO:0033578	protein glycosylation in Golgi	 	0.012407	1	3	ACER2
GO: Biological Process	GO:0033629	negative regulation of cell adhesion mediated by integrin	 	0.012407	1	3	ACER2
GO: Biological Process	GO:0061299	retina vasculature morphogenesis in camera-type eye	 	0.012407	1	3	FZD4
GO: Biological Process	GO:0048102	autophagic cell death	 	0.012407	1	3	CTSL2
GO: Biological Process	GO:0071392	cellular response to estradiol stimulus	 	0.012407	1	3	MMP2
GO: Biological Process	GO:0019471	4-hydroxyproline metabolic process	 	0.012407	1	3	P4HA2
GO: Biological Process	GO:0030210	heparin biosynthetic process	 	0.012407	1	3	CSGALNACT1
GO: Biological Process	GO:0046070	dGTP metabolic process	 	0.012407	1	3	PNP
GO: Biological Process	GO:0046122	purine deoxyribonucleoside metabolic process	 	0.012407	1	3	PNP
GO: Biological Process	GO:0031987	locomotion involved in locomotory behavior	 	0.012407	1	3	FZD4
GO: Biological Process	GO:0018401	peptidyl-proline hydroxylation to 4-hydroxy-L-proline	 	0.012407	1	3	P4HA2
GO: Biological Process	GO:0019511	peptidyl-proline hydroxylation	 	0.012407	1	3	P4HA2
GO: Biological Process	GO:0010757	negative regulation of plasminogen activation	 	0.012407	1	3	THBS1
GO: Biological Process	GO:0007352	zygotic specification of dorsal/ventral axis	 	0.012407	1	3	SMAD6
GO: Biological Process	GO:0002577	regulation of antigen processing and presentation	 	0.012407	1	3	THBS1
GO: Biological Process	GO:0060394	negative regulation of pathway-restricted SMAD protein phosphorylation	 	0.012407	1	3	SMAD6
GO: Biological Process	GO:0048678	response to axon injury	 	0.012569	2	41	"LGALS1,MMP2"
GO: Biological Process	GO:0048514	blood vessel morphogenesis	 	0.012792	5	335	"THBS1,ANXA3,TNFAIP2,FZD4,MMP2"
GO: Biological Process	GO:0042692	muscle cell differentiation	 	0.013294	4	220	"IGFBP3,LGALS1,ADAM12,MORF4L2"
GO: Biological Process	GO:0042060	wound healing	 	0.013507	7	612	"DCN,THBS1,IFNGR1,FLNA,ITGA6,MGLL,WDR1"
GO: Biological Process	GO:0007548	sex differentiation	 	0.013703	4	222	"CTSL2,FZD4,DHCR24,MMP2"
GO: Biological Process	GO:0031668	cellular response to extracellular stimulus	 	0.013967	3	121	"CTSL2,ITGA6,FZD4"
GO: Biological Process	GO:0071496	cellular response to external stimulus	 	0.014277	3	122	"CTSL2,ITGA6,FZD4"
GO: Biological Process	GO:0007044	cell-substrate junction assembly	 	0.014385	2	44	"THBS1,ITGA6"
GO: Biological Process	GO:0010594	regulation of endothelial cell migration	 	0.014385	2	44	"THBS1,ANXA3"
GO: Biological Process	GO:0043588	skin development	 	0.014385	2	44	"ERRFI1,DHCR24"
GO: Biological Process	GO:0006695	cholesterol biosynthetic process	 	0.015014	2	45	"HSD17B7,DHCR24"
GO: Biological Process	GO:0051149	positive regulation of muscle cell differentiation	 	0.015014	2	45	"IGFBP3,MORF4L2"
GO: Biological Process	GO:0007179	transforming growth factor beta receptor signaling pathway	 	0.015556	3	126	"KLF10,SMAD6,THBS1"
GO: Biological Process	GO:0016042	lipid catabolic process	 	0.016093	4	233	"CPT1A,SMPDL3A,NAPEPLD,MGLL"
GO: Biological Process	GO:0032368	regulation of lipid transport	 	0.016307	2	47	"LAMTOR1,THBS1"
GO: Biological Process	GO:0043062	extracellular structure organization	 	0.016323	4	234	"DCN,COL12A1,RECK,CSGALNACT1"
GO: Biological Process	GO:0032940	secretion by cell	 	0.016367	7	636	"CPT1A,THBS1,ANXA3,FLNA,FZD4,PNP,WDR1"
GO: Biological Process	GO:0034110	regulation of homotypic cell-cell adhesion	 	0.016508	1	4	LGALS1
GO: Biological Process	GO:0010755	regulation of plasminogen activation	 	0.016508	1	4	THBS1
GO: Biological Process	GO:0035426	extracellular matrix-cell signaling	 	0.016508	1	4	FZD4
GO: Biological Process	GO:0010748	negative regulation of plasma membrane long-chain fatty acid transport	 	0.016508	1	4	THBS1
GO: Biological Process	GO:0046512	sphingosine biosynthetic process	 	0.016508	1	4	ACER2
GO: Biological Process	GO:0032914	positive regulation of transforming growth factor-beta1 production	 	0.016508	1	4	THBS1
GO: Biological Process	GO:0050942	positive regulation of pigment cell differentiation	 	0.016508	1	4	ADAMTS9
GO: Biological Process	GO:0010759	positive regulation of macrophage chemotaxis	 	0.016508	1	4	THBS1
GO: Biological Process	GO:0032418	lysosome localization	 	0.016508	1	4	LAMTOR1
GO: Biological Process	GO:0045636	positive regulation of melanocyte differentiation	 	0.016508	1	4	ADAMTS9
GO: Biological Process	GO:0061298	retina vasculature development in camera-type eye	 	0.016508	1	4	FZD4
GO: Biological Process	GO:0015014	"heparan sulfate proteoglycan biosynthetic process, polysaccharide chain biosynthetic process"	 	0.016508	1	4	CSGALNACT1
GO: Biological Process	GO:0010763	positive regulation of fibroblast migration	 	0.016508	1	4	THBS1
GO: Biological Process	GO:0019276	UDP-N-acetylgalactosamine metabolic process	 	0.016508	1	4	CSGALNACT1
GO: Biological Process	GO:0046121	deoxyribonucleoside catabolic process	 	0.016508	1	4	PNP
GO: Biological Process	GO:0046398	UDP-glucuronate metabolic process	 	0.016508	1	4	CSGALNACT1
GO: Biological Process	GO:0030202	heparin metabolic process	 	0.016508	1	4	CSGALNACT1
GO: Biological Process	GO:2000192	negative regulation of fatty acid transport	 	0.016508	1	4	THBS1
GO: Biological Process	GO:0052548	regulation of endopeptidase activity	 	0.016788	4	236	"SMAD6,THBS1,RECK,DHCR24"
GO: Biological Process	GO:0010811	positive regulation of cell-substrate adhesion	 	0.016971	2	48	"THBS1,ITGA6"
GO: Biological Process	GO:0007160	cell-matrix adhesion	 	0.017593	3	132	"ACER2,THBS1,ITGA6"
GO: Biological Process	GO:0007167	enzyme linked receptor protein signaling pathway	 	0.017724	8	800	"KLF10,SMAD6,THBS1,ERRFI1,IGFBP3,FLNA,ADAM12,FZD4"
GO: Biological Process	GO:0030168	platelet activation	 	0.018481	4	243	"THBS1,FLNA,MGLL,WDR1"
GO: Biological Process	GO:0007596	blood coagulation	 	0.018609	6	506	"THBS1,IFNGR1,FLNA,ITGA6,MGLL,WDR1"
GO: Biological Process	GO:0016126	sterol biosynthetic process	 	0.01903	2	51	"HSD17B7,DHCR24"
GO: Biological Process	GO:0050817	coagulation	 	0.019099	6	509	"THBS1,IFNGR1,FLNA,ITGA6,MGLL,WDR1"
GO: Biological Process	GO:0007599	hemostasis	 	0.019264	6	510	"THBS1,IFNGR1,FLNA,ITGA6,MGLL,WDR1"
GO: Biological Process	GO:0033692	cellular polysaccharide biosynthetic process	 	0.019738	2	52	"GLT25D1,CSGALNACT1"
GO: Biological Process	GO:0007033	vacuole organization	 	0.019738	2	52	"LAMTOR1,MAN2A1"
GO: Biological Process	GO:0052547	regulation of peptidase activity	 	0.019753	4	248	"SMAD6,THBS1,RECK,DHCR24"
GO: Biological Process	GO:0009967	positive regulation of signal transduction	 	0.020104	6	515	"LAMTOR1,THBS1,IGFBP3,AKAP12,FLNA,LGALS1"
GO: Biological Process	GO:0043281	regulation of caspase activity	 	0.020149	3	139	"SMAD6,THBS1,DHCR24"
GO: Biological Process	GO:0006029	proteoglycan metabolic process	 	0.020458	2	53	"DCN,CSGALNACT1"
GO: Biological Process	GO:0006887	exocytosis	 	0.020542	4	251	"THBS1,ANXA3,FLNA,WDR1"
GO: Biological Process	GO:0034616	response to laminar fluid shear stress	 	0.020593	1	5	SMAD6
GO: Biological Process	GO:0010739	positive regulation of protein kinase A signaling cascade	 	0.020593	1	5	AKAP12
GO: Biological Process	GO:0045906	negative regulation of vasoconstriction	 	0.020593	1	5	MMP2
GO: Biological Process	GO:0008617	guanosine metabolic process	 	0.020593	1	5	PNP
GO: Biological Process	GO:0010561	negative regulation of glycoprotein biosynthetic process	 	0.020593	1	5	ACER2
GO: Biological Process	GO:0071675	regulation of mononuclear cell migration	 	0.020593	1	5	THBS1
GO: Biological Process	GO:0070508	cholesterol import	 	0.020593	1	5	LAMTOR1
GO: Biological Process	GO:0010758	regulation of macrophage chemotaxis	 	0.020593	1	5	THBS1
GO: Biological Process	GO:0050651	dermatan sulfate proteoglycan biosynthetic process	 	0.020593	1	5	CSGALNACT1
GO: Biological Process	GO:0014012	peripheral nervous system axon regeneration	 	0.020593	1	5	MMP2
GO: Biological Process	GO:0051895	negative regulation of focal adhesion assembly	 	0.020593	1	5	THBS1
GO: Biological Process	GO:0050655	dermatan sulfate proteoglycan metabolic process	 	0.020593	1	5	CSGALNACT1
GO: Biological Process	GO:0035382	sterol transmembrane transport	 	0.020593	1	5	LAMTOR1
GO: Biological Process	GO:0018208	peptidyl-proline modification	 	0.020593	1	5	P4HA2
GO: Biological Process	GO:0010762	regulation of fibroblast migration	 	0.020593	1	5	THBS1
GO: Biological Process	GO:0018106	peptidyl-histidine phosphorylation	 	0.020593	1	5	PDK4
GO: Biological Process	GO:0007195	inhibition of adenylate cyclase activity by dopamine receptor signaling pathway	 	0.020593	1	5	FLNA
GO: Biological Process	GO:0007175	negative regulation of epidermal growth factor receptor activity	 	0.020593	1	5	ERRFI1
GO: Biological Process	GO:0035376	sterol import	 	0.020593	1	5	LAMTOR1
GO: Biological Process	GO:0072526	pyridine-containing compound catabolic process	 	0.020593	1	5	PNP
GO: Biological Process	GO:0023056	positive regulation of signaling	 	0.020969	6	520	"LAMTOR1,THBS1,IGFBP3,AKAP12,FLNA,LGALS1"
GO: Biological Process	GO:0006672	ceramide metabolic process	 	0.021188	2	54	"ACER2,PPAP2A"
GO: Biological Process	GO:0030258	lipid modification	 	0.021697	3	143	"CPT1A,LAMTOR1,PPAP2A"
GO: Biological Process	GO:0045597	positive regulation of cell differentiation	 	0.021755	5	384	"KLF10,IGFBP3,MORF4L2,PNP,ADAMTS9"
GO: Biological Process	GO:0061061	muscle structure development	 	0.021971	5	385	"DCN,IGFBP3,LGALS1,ADAM12,MORF4L2"
GO: Biological Process	GO:0019318	hexose metabolic process	 	0.023311	4	261	"CPT1A,MAN2A1,PDK4,IGFBP3"
GO: Biological Process	GO:0010941	regulation of cell death	 	0.023602	10	1179	"KLF10,ABCB1,SMAD6,THBS1,IGFBP3,LGALS1,ITGA6,DHCR24,MMP2,PNP"
GO: Biological Process	GO:0050793	regulation of developmental process	 	0.024145	9	1013	"KLF10,THBS1,ANXA3,ERRFI1,IGFBP3,LGALS1,MORF4L2,PNP,ADAMTS9"
GO: Biological Process	GO:0045766	positive regulation of angiogenesis	 	0.024217	2	58	"THBS1,ANXA3"
GO: Biological Process	GO:0005976	polysaccharide metabolic process	 	0.024559	3	150	"DCN,GLT25D1,CSGALNACT1"
GO: Biological Process	GO:0032908	regulation of transforming growth factor-beta1 production	 	0.024661	1	6	THBS1
GO: Biological Process	GO:0006685	sphingomyelin catabolic process	 	0.024661	1	6	SMPDL3A
GO: Biological Process	GO:0003214	cardiac left ventricle morphogenesis	 	0.024661	1	6	CPE
GO: Biological Process	GO:0042167	heme catabolic process	 	0.024661	1	6	BLVRA
GO: Biological Process	GO:0006651	diacylglycerol biosynthetic process	 	0.024661	1	6	PPAP2A
GO: Biological Process	GO:0071622	regulation of granulocyte chemotaxis	 	0.024661	1	6	THBS1
GO: Biological Process	GO:0060346	bone trabecula formation	 	0.024661	1	6	MMP2
GO: Biological Process	GO:0010746	regulation of plasma membrane long-chain fatty acid transport	 	0.024661	1	6	THBS1
GO: Biological Process	GO:0050932	regulation of pigment cell differentiation	 	0.024661	1	6	ADAMTS9
GO: Biological Process	GO:0045750	positive regulation of S phase of mitotic cell cycle	 	0.024661	1	6	SMAD6
GO: Biological Process	GO:0071621	granulocyte chemotaxis	 	0.024661	1	6	THBS1
GO: Biological Process	GO:0032905	transforming growth factor-beta1 production	 	0.024661	1	6	THBS1
GO: Biological Process	GO:0006063	uronic acid metabolic process	 	0.024661	1	6	CSGALNACT1
GO: Biological Process	GO:0046130	purine ribonucleoside catabolic process	 	0.024661	1	6	PNP
GO: Biological Process	GO:0033015	tetrapyrrole catabolic process	 	0.024661	1	6	BLVRA
GO: Biological Process	GO:0006152	purine nucleoside catabolic process	 	0.024661	1	6	PNP
GO: Biological Process	GO:0060426	lung vasculature development	 	0.024661	1	6	ERRFI1
GO: Biological Process	GO:0006787	porphyrin catabolic process	 	0.024661	1	6	BLVRA
GO: Biological Process	GO:0045634	regulation of melanocyte differentiation	 	0.024661	1	6	ADAMTS9
GO: Biological Process	GO:0071391	cellular response to estrogen stimulus	 	0.024661	1	6	MMP2
GO: Biological Process	GO:0019585	glucuronate metabolic process	 	0.024661	1	6	CSGALNACT1
GO: Biological Process	GO:0043589	skin morphogenesis	 	0.024661	1	6	ERRFI1
GO: Biological Process	GO:0044342	type B pancreatic cell proliferation	 	0.024661	1	6	IGFBP3
GO: Biological Process	GO:0001957	intramembranous ossification	 	0.024661	1	6	MMP2
GO: Biological Process	GO:0046149	pigment catabolic process	 	0.024661	1	6	BLVRA
GO: Biological Process	GO:0048087	positive regulation of developmental pigmentation	 	0.024661	1	6	ADAMTS9
GO: Biological Process	GO:0046519	sphingoid metabolic process	 	0.025793	2	60	"ACER2,PPAP2A"
GO: Biological Process	GO:0009611	response to wounding	 	0.02581	9	1025	"DCN,THBS1,IFNGR1,FLNA,LGALS1,ITGA6,MGLL,MMP2,WDR1"
GO: Biological Process	GO:0042310	vasoconstriction	 	0.026597	2	61	"ACTA2,MMP2"
GO: Biological Process	GO:0015908	fatty acid transport	 	0.026597	2	61	"CPT1A,THBS1"
GO: Biological Process	GO:0006508	proteolysis	 	0.027287	8	868	"CPE,THBS1,CTSS,ADAM12,CTSL2,DHCR24,MMP2,ADAMTS9"
GO: Biological Process	GO:0003333	amino acid transmembrane transport	 	0.027411	2	62	"CPT1A,SLC6A6"
GO: Biological Process	GO:0010647	positive regulation of cell communication	 	0.027955	6	556	"LAMTOR1,THBS1,IGFBP3,AKAP12,FLNA,LGALS1"
GO: Biological Process	GO:0044092	negative regulation of molecular function	 	0.027955	6	556	"SMAD6,THBS1,ERRFI1,FLNA,RECK,DHCR24"
GO: Biological Process	GO:0042127	regulation of cell proliferation	 	0.028004	9	1040	"KLF10,ACER2,THBS1,SLFN12L,IGFBP3,PMP22,DHCR24,PNP,PPAP2A"
GO: Biological Process	GO:0001525	angiogenesis	 	0.028195	4	277	"THBS1,ANXA3,TNFAIP2,MMP2"
GO: Biological Process	GO:0032288	myelin assembly	 	0.028713	1	7	PMP22
GO: Biological Process	GO:0019800	peptide cross-linking via chondroitin 4-sulfate glycosaminoglycan	 	0.028713	1	7	DCN
GO: Biological Process	GO:0009215	purine deoxyribonucleoside triphosphate metabolic process	 	0.028713	1	7	PNP
GO: Biological Process	GO:0040037	negative regulation of fibroblast growth factor receptor signaling pathway	 	0.028713	1	7	THBS1
GO: Biological Process	GO:0032000	positive regulation of fatty acid beta-oxidation	 	0.028713	1	7	CPT1A
GO: Biological Process	GO:0034698	response to gonadotropin stimulus	 	0.028713	1	7	CTSL2
GO: Biological Process	GO:0071674	mononuclear cell migration	 	0.028713	1	7	THBS1
GO: Biological Process	GO:0031953	negative regulation of protein autophosphorylation	 	0.028713	1	7	ERRFI1
GO: Biological Process	GO:0019216	regulation of lipid metabolic process	 	0.028984	3	160	"CPT1A,LAMTOR1,PPAP2A"
GO: Biological Process	GO:0009887	organ morphogenesis	 	0.029188	7	717	"DCN,CPE,THBS1,ANXA3,ERRFI1,ITGA6,MMP2"
GO: Biological Process	GO:0009966	regulation of signal transduction	 	0.029192	11	1399	"LAMTOR1,SMAD6,THBS1,ERRFI1,IFNGR1,IGFBP3,AKAP12,FLNA,LGALS1,FZD4,MGLL"
GO: Biological Process	GO:0051146	striated muscle cell differentiation	 	0.029916	3	162	"IGFBP3,ADAM12,MORF4L2"
GO: Biological Process	GO:0007243	intracellular protein kinase cascade	 	0.029959	7	721	"LAMTOR1,THBS1,ERRFI1,IGFBP3,AKAP12,FLNA,LGALS1"
GO: Biological Process	GO:0023014	signal transduction via phosphorylation event	 	0.029959	7	721	"LAMTOR1,THBS1,ERRFI1,IGFBP3,AKAP12,FLNA,LGALS1"
GO: Biological Process	GO:0008406	gonad development	 	0.030388	3	163	"CTSL2,FZD4,MMP2"
GO: Biological Process	GO:0023051	regulation of signaling	 	0.030406	11	1408	"LAMTOR1,SMAD6,THBS1,ERRFI1,IFNGR1,IGFBP3,AKAP12,FLNA,LGALS1,FZD4,MGLL"
GO: Biological Process	GO:0006955	immune response	 	0.030503	8	887	"SMAD6,THBS1,ANXA3,KLHL6,SPON2,CTSS,SUSD2,PNP"
GO: Biological Process	GO:0030203	glycosaminoglycan metabolic process	 	0.030765	2	66	"DCN,CSGALNACT1"
GO: Biological Process	GO:0017015	regulation of transforming growth factor beta receptor signaling pathway	 	0.031628	2	67	"SMAD6,THBS1"
GO: Biological Process	GO:0043065	positive regulation of apoptosis	 	0.032201	6	575	"KLF10,THBS1,IGFBP3,ITGA6,MMP2,PNP"
GO: Biological Process	GO:0006164	purine nucleotide biosynthetic process	 	0.032582	4	290	"AKAP12,FLNA,ATP13A3,PNP"
GO: Biological Process	GO:0061099	negative regulation of protein tyrosine kinase activity	 	0.032747	1	8	ERRFI1
GO: Biological Process	GO:0043312	neutrophil degranulation	 	0.032747	1	8	ANXA3
GO: Biological Process	GO:0002283	neutrophil activation involved in immune response	 	0.032747	1	8	ANXA3
GO: Biological Process	GO:0006853	carnitine shuttle	 	0.032747	1	8	CPT1A
GO: Biological Process	GO:0046839	phospholipid dephosphorylation	 	0.032747	1	8	PPAP2A
GO: Biological Process	GO:0032695	negative regulation of interleukin-12 production	 	0.032747	1	8	THBS1
GO: Biological Process	GO:0009103	lipopolysaccharide biosynthetic process	 	0.032747	1	8	GLT25D1
GO: Biological Process	GO:0043068	positive regulation of programmed cell death	 	0.033146	6	579	"KLF10,THBS1,IGFBP3,ITGA6,MMP2,PNP"
GO: Biological Process	GO:0010675	regulation of cellular carbohydrate metabolic process	 	0.033382	2	69	"ACER2,IGFBP3"
GO: Biological Process	GO:0006109	regulation of carbohydrate metabolic process	 	0.034273	2	70	"ACER2,IGFBP3"
GO: Biological Process	GO:0043542	endothelial cell migration	 	0.035173	2	71	"THBS1,ANXA3"
GO: Biological Process	GO:0007169	transmembrane receptor protein tyrosine kinase signaling pathway	 	0.035338	6	588	"THBS1,ERRFI1,IGFBP3,FLNA,ADAM12,FZD4"
GO: Biological Process	GO:0010942	positive regulation of cell death	 	0.036089	6	591	"KLF10,THBS1,IGFBP3,ITGA6,MMP2,PNP"
GO: Biological Process	GO:0050878	regulation of body fluid levels	 	0.036089	6	591	"THBS1,IFNGR1,FLNA,ITGA6,MGLL,WDR1"
GO: Biological Process	GO:0009308	amine metabolic process	 	0.036596	6	593	"DCN,ACER2,SLC6A6,P4HA2,CSGALNACT1,PPAP2A"
GO: Biological Process	GO:0003417	growth plate cartilage development	 	0.036766	1	9	THBS1
GO: Biological Process	GO:0003416	endochondral bone growth	 	0.036766	1	9	THBS1
GO: Biological Process	GO:0071636	positive regulation of transforming growth factor-beta production	 	0.036766	1	9	THBS1
GO: Biological Process	GO:0032891	negative regulation of organic acid transport	 	0.036766	1	9	THBS1
GO: Biological Process	GO:0045663	positive regulation of myoblast differentiation	 	0.036766	1	9	IGFBP3
GO: Biological Process	GO:0071230	cellular response to amino acid stimulus	 	0.036766	1	9	LAMTOR1
GO: Biological Process	GO:0042535	positive regulation of tumor necrosis factor biosynthetic process	 	0.036766	1	9	THBS1
GO: Biological Process	GO:0018202	peptidyl-histidine modification	 	0.036766	1	9	PDK4
GO: Biological Process	GO:0008653	lipopolysaccharide metabolic process	 	0.036766	1	9	GLT25D1
GO: Biological Process	GO:0045672	positive regulation of osteoclast differentiation	 	0.036766	1	9	KLF10
GO: Biological Process	GO:0010872	regulation of cholesterol esterification	 	0.036766	1	9	LAMTOR1
GO: Biological Process	GO:0060008	Sertoli cell differentiation	 	0.036766	1	9	CTSL2
GO: Biological Process	GO:0007183	SMAD protein complex assembly	 	0.036766	1	9	SMAD6
GO: Biological Process	GO:0014912	negative regulation of smooth muscle cell migration	 	0.036766	1	9	IGFBP3
GO: Biological Process	GO:0015911	plasma membrane long-chain fatty acid transport	 	0.036766	1	9	THBS1
GO: Biological Process	GO:0042454	ribonucleoside catabolic process	 	0.036766	1	9	PNP
GO: Biological Process	GO:0043032	positive regulation of macrophage activation	 	0.036766	1	9	THBS1
GO: Biological Process	GO:0072522	purine-containing compound biosynthetic process	 	0.036969	4	302	"AKAP12,FLNA,ATP13A3,PNP"
GO: Biological Process	GO:0046903	secretion	 	0.037077	7	755	"CPT1A,THBS1,ANXA3,FLNA,FZD4,PNP,WDR1"
GO: Biological Process	GO:0048545	response to steroid hormone stimulus	 	0.037349	4	303	"THBS1,ANXA3,CTSL2,MMP2"
GO: Biological Process	GO:0032787	monocarboxylic acid metabolic process	 	0.037639	5	445	"CPT1A,PDK4,P4HA2,CSGALNACT1,MGLL"
GO: Biological Process	GO:0045595	regulation of cell differentiation	 	0.038441	7	761	"KLF10,ERRFI1,IGFBP3,LGALS1,MORF4L2,PNP,ADAMTS9"
GO: Biological Process	GO:0010646	regulation of cell communication	 	0.039057	9	1105	"CPT1A,LAMTOR1,SMAD6,THBS1,ERRFI1,IGFBP3,AKAP12,FLNA,LGALS1"
GO: Biological Process	GO:0006022	aminoglycan metabolic process	 	0.03981	2	76	"DCN,CSGALNACT1"
GO: Biological Process	GO:0051147	regulation of muscle cell differentiation	 	0.03981	2	76	"IGFBP3,MORF4L2"
GO: Biological Process	GO:0009612	response to mechanical stimulus	 	0.040764	2	77	"DCN,MMP2"
GO: Biological Process	GO:0001553	luteinization	 	0.040767	1	10	FZD4
GO: Biological Process	GO:0051918	negative regulation of fibrinolysis	 	0.040767	1	10	THBS1
GO: Biological Process	GO:0042987	amyloid precursor protein catabolic process	 	0.040767	1	10	DHCR24
GO: Biological Process	GO:0010737	protein kinase A signaling cascade	 	0.040767	1	10	AKAP12
GO: Biological Process	GO:0046321	positive regulation of fatty acid oxidation	 	0.040767	1	10	CPT1A
GO: Biological Process	GO:0009435	NAD biosynthetic process	 	0.040767	1	10	PNP
GO: Biological Process	GO:0009120	deoxyribonucleoside metabolic process	 	0.040767	1	10	PNP
GO: Biological Process	GO:0071418	cellular response to amine stimulus	 	0.040767	1	10	LAMTOR1
GO: Biological Process	GO:0051155	positive regulation of striated muscle cell differentiation	 	0.040767	1	10	MORF4L2
GO: Biological Process	GO:0010738	regulation of protein kinase A signaling cascade	 	0.040767	1	10	AKAP12
GO: Biological Process	GO:0043537	negative regulation of blood vessel endothelial cell migration	 	0.040767	1	10	THBS1
GO: Biological Process	GO:0032526	response to retinoic acid	 	0.041726	2	78	"ACER2,FZD4"
GO: Biological Process	GO:0009605	response to external stimulus	 	0.042584	9	1123	"DCN,ACER2,THBS1,SPON2,CTSL2,ITGA6,FZD4,MGLL,MMP2"
GO: Biological Process	GO:0000271	polysaccharide biosynthetic process	 	0.042697	2	79	"GLT25D1,CSGALNACT1"
GO: Biological Process	GO:0048646	anatomical structure formation involved in morphogenesis	 	0.044459	6	622	"THBS1,ANXA3,TNFAIP2,PMP22,ADAM12,MMP2"
GO: Biological Process	GO:0044264	cellular polysaccharide metabolic process	 	0.044665	2	81	"GLT25D1,CSGALNACT1"
GO: Biological Process	GO:0071326	cellular response to monosaccharide stimulus	 	0.044753	1	11	LGALS1
GO: Biological Process	GO:0071417	cellular response to organic nitrogen	 	0.044753	1	11	LAMTOR1
GO: Biological Process	GO:0071331	cellular response to hexose stimulus	 	0.044753	1	11	LGALS1
GO: Biological Process	GO:0010670	positive regulation of oxygen and reactive oxygen species metabolic process	 	0.044753	1	11	THBS1
GO: Biological Process	GO:0010955	negative regulation of protein maturation by peptide bond cleavage	 	0.044753	1	11	THBS1
GO: Biological Process	GO:0006183	GTP biosynthetic process	 	0.044753	1	11	PNP
GO: Biological Process	GO:0009200	deoxyribonucleoside triphosphate metabolic process	 	0.044753	1	11	PNP
GO: Biological Process	GO:0030206	chondroitin sulfate biosynthetic process	 	0.044753	1	11	CSGALNACT1
GO: Biological Process	GO:0071333	cellular response to glucose stimulus	 	0.044753	1	11	LGALS1
GO: Biological Process	GO:0031581	hemidesmosome assembly	 	0.044753	1	11	ITGA6
GO: Biological Process	GO:0010761	fibroblast migration	 	0.044753	1	11	THBS1
GO: Biological Process	GO:0006491	N-glycan processing	 	0.044753	1	11	MAN2A1
GO: Biological Process	GO:0009151	purine deoxyribonucleotide metabolic process	 	0.044753	1	11	PNP
GO: Biological Process	GO:0034405	response to fluid shear stress	 	0.044753	1	11	SMAD6
GO: Biological Process	GO:0010669	epithelial structure maintenance	 	0.044753	1	11	LDB2
GO: Biological Process	GO:0014070	response to organic cyclic compound	 	0.045192	3	191	"CPT1A,LGALS1,CTSL2"
GO: Biological Process	GO:0009991	response to extracellular stimulus	 	0.046288	4	325	"ACER2,CTSL2,ITGA6,FZD4"
GO: Biological Process	GO:0042981	regulation of apoptosis	 	0.047182	9	1145	"KLF10,SMAD6,THBS1,IGFBP3,LGALS1,ITGA6,DHCR24,MMP2,PNP"
GO: Biological Process	GO:0009165	nucleotide biosynthetic process	 	0.048473	4	330	"AKAP12,FLNA,ATP13A3,PNP"
GO: Biological Process	GO:0006909	phagocytosis	 	0.048698	2	85	"THBS1,ANXA3"
GO: Biological Process	GO:0051054	positive regulation of DNA metabolic process	 	0.048698	2	85	"ANXA3,PNP"
GO: Biological Process	GO:0090109	regulation of cell-substrate junction assembly	 	0.048722	1	12	THBS1
GO: Biological Process	GO:0043568	positive regulation of insulin-like growth factor receptor signaling pathway	 	0.048722	1	12	IGFBP3
GO: Biological Process	GO:0015838	betaine transport	 	0.048722	1	12	CPT1A
GO: Biological Process	GO:0046415	urate metabolic process	 	0.048722	1	12	PNP
GO: Biological Process	GO:0032026	response to magnesium ion	 	0.048722	1	12	THBS1
GO: Biological Process	GO:0019359	nicotinamide nucleotide biosynthetic process	 	0.048722	1	12	PNP
GO: Biological Process	GO:0051893	regulation of focal adhesion assembly	 	0.048722	1	12	THBS1
GO: Biological Process	GO:0010510	regulation of acetyl-CoA biosynthetic process from pyruvate	 	0.048722	1	12	PDK4
GO: Biological Process	GO:0045579	positive regulation of B cell differentiation	 	0.048722	1	12	PNP
GO: Biological Process	GO:0015879	carnitine transport	 	0.048722	1	12	CPT1A
GO: Biological Process	GO:0034434	sterol esterification	 	0.048722	1	12	LAMTOR1
GO: Biological Process	GO:0002467	germinal center formation	 	0.048722	1	12	KLHL6
GO: Biological Process	GO:0031998	regulation of fatty acid beta-oxidation	 	0.048722	1	12	CPT1A
GO: Biological Process	GO:2000272	negative regulation of receptor activity	 	0.048722	1	12	ERRFI1
GO: Biological Process	GO:0042273	ribosomal large subunit biogenesis	 	0.048722	1	12	RPL26
GO: Biological Process	GO:0014829	vascular smooth muscle contraction	 	0.048722	1	12	ACTA2
GO: Biological Process	GO:0034435	cholesterol esterification	 	0.048722	1	12	LAMTOR1
GO: Biological Process	GO:0034433	steroid esterification	 	0.048722	1	12	LAMTOR1
GO: Biological Process	GO:0043067	regulation of programmed cell death	 	0.049827	9	1157	"KLF10,SMAD6,THBS1,IGFBP3,LGALS1,ITGA6,DHCR24,MMP2,PNP"
GO: Cellular Component	GO:0031012	extracellular matrix	 	0.000036	9	399	"DCN,THBS1,COL12A1,SPON2,LGALS1,LGALS3BP,ITGA6,MMP2,ADAMTS9"
GO: Cellular Component	GO:0005578	proteinaceous extracellular matrix	 	0.000074	8	339	"DCN,COL12A1,SPON2,LGALS1,LGALS3BP,ITGA6,MMP2,ADAMTS9"
GO: Cellular Component	GO:0044421	extracellular region part	 	0.000525	13	1108	"DCN,CPE,THBS1,COL12A1,SMPDL3A,TNFAIP2,IGFBP3,SPON2,LGALS1,LGALS3BP,ITGA6,MMP2,ADAMTS9"
GO: Cellular Component	GO:0005615	extracellular space	 	0.000722	11	859	"DCN,CPE,THBS1,COL12A1,SMPDL3A,TNFAIP2,IGFBP3,LGALS1,LGALS3BP,MMP2,ADAMTS9"
GO: Cellular Component	GO:0030934	anchoring collagen	 	0.000729	2	10	"DCN,COL12A1"
GO: Cellular Component	GO:0044431	Golgi apparatus part	 	0.00319	8	602	"ABCB1,ACER2,MAN2A1,FAM198B,FLNA,GALNT11,CSGALNACT1,DHCR24"
GO: Cellular Component	GO:0000139	Golgi membrane	 	0.0037	7	485	"ABCB1,ACER2,MAN2A1,FAM198B,GALNT11,CSGALNACT1,DHCR24"
GO: Cellular Component	GO:0043209	myelin sheath	 	0.003961	2	23	"TSPAN2,PMP22"
GO: Cellular Component	GO:0005595	collagen type XII	 	0.004095	1	1	COL12A1
GO: Cellular Component	GO:0042568	insulin-like growth factor binary complex	 	0.004095	1	1	IGFBP3
GO: Cellular Component	GO:0034676	alpha6-beta4 integrin complex	 	0.004095	1	1	ITGA6
GO: Cellular Component	GO:0042567	insulin-like growth factor ternary complex	 	0.008173	1	2	IGFBP3
GO: Cellular Component	GO:0005794	Golgi apparatus	 	0.00924	10	1032	"CPE,LAMTOR1,ABCB1,ACER2,MAN2A1,FAM198B,FLNA,GALNT11,CSGALNACT1,DHCR24"
GO: Cellular Component	GO:0005581	collagen	 	0.010047	2	37	"DCN,COL12A1"
GO: Cellular Component	GO:0005788	endoplasmic reticulum lumen	 	0.010161	3	109	"GLT25D1,P4HA2,PDIA6"
GO: Cellular Component	GO:0071986	Ragulator complex	 	0.012235	1	3	LAMTOR1
GO: Cellular Component	GO:0005589	collagen type VI	 	0.012235	1	3	DCN
GO: Cellular Component	GO:0009986	cell surface	 	0.012834	6	472	"ABCB1,THBS1,C20orf3,LGALS1,CTSL2,ITGA6"
GO: Cellular Component	GO:0030173	integral to Golgi membrane	 	0.015885	2	47	"ACER2,CSGALNACT1"
GO: Cellular Component	GO:0005911	cell-cell junction	 	0.016266	4	237	"ABCB1,TMEM47,PMP22,ITGA6"
GO: Cellular Component	GO:0016942	insulin-like growth factor binding protein complex	 	0.01628	1	4	IGFBP3
GO: Cellular Component	GO:0030485	smooth muscle contractile fiber	 	0.01628	1	4	ACTA2
GO: Cellular Component	GO:0044420	extracellular matrix part	 	0.01765	3	134	"DCN,COL12A1,ITGA6"
GO: Cellular Component	GO:0031228	intrinsic to Golgi membrane	 	0.017859	2	50	"ACER2,CSGALNACT1"
GO: Cellular Component	GO:0030141	stored secretory granule	 	0.020154	4	253	"CPE,THBS1,ANXA3,CTSL2"
GO: Cellular Component	GO:0005593	FACIT collagen	 	0.024321	1	6	COL12A1
GO: Cellular Component	GO:0005902	microvillus	 	0.027519	2	63	"DOCK4,CTSL2"
GO: Cellular Component	GO:0043218	compact myelin	 	0.028318	1	7	PMP22
GO: Cellular Component	GO:0031234	extrinsic to internal side of plasma membrane	 	0.028318	1	7	ERRFI1
GO: Cellular Component	GO:0000300	peripheral to membrane of membrane fraction	 	0.032298	1	8	RECK
GO: Cellular Component	GO:0005577	fibrinogen complex	 	0.032298	1	8	THBS1
GO: Cellular Component	GO:0000267	cell fraction	 	0.035362	11	1462	"CPT1A,CPE,ABCB1,SLC26A2,IGFBP3,BLVRA,RECK,CTSL2,CSGALNACT1,DHCR24,PPAP2A"
GO: Cellular Component	GO:0005938	cell cortex	 	0.036134	3	177	"FBLIM1,AKAP12,FLNA"
GO: Cellular Component	GO:0042581	specific granule	 	0.036262	1	9	ANXA3
GO: Cellular Component	GO:0046581	intercellular canaliculus	 	0.036262	1	9	ABCB1
GO: Cellular Component	GO:0030670	phagocytic vesicle membrane	 	0.044142	1	11	ANXA3
GO: Cellular Component	GO:0005625	soluble fraction	 	0.046973	5	480	"CPE,IGFBP3,BLVRA,CTSL2,CSGALNACT1"
Transcription Factor Binding Site	V$PBX1_02	V$PBX1_02	 	0.001545	4	109	"AKAP12,SLC43A3,EML1,WDR1"
Transcription Factor Binding Site	GGGYGTGNY_UNKNOWN	GGGYGTGNY_UNKNOWN	 	0.009417	7	523	"CPT1A,IGFBP3,PMP22,LGALS1,MYADM,MORF4L2,WDR1"
Transcription Factor Binding Site	V$COMP1_01	V$COMP1_01	 	0.01	3	97	"CPT1A,DHCR24,PPAP2A"
Transcription Factor Binding Site	V$CACBINDINGPROTEIN_Q6	V$CACBINDINGPROTEIN_Q6	 	0.011757	4	193	"DCN,ITGA6,FZD4,ADAMTS9"
Transcription Factor Binding Site	V$E47_01	V$E47_01	 	0.014173	4	204	"AKAP12,LGALS1,GPM6B,ITGA6"
Transcription Factor Binding Site	TGGAAA_V$NFAT_Q4_01	TGGAAA_V$NFAT_Q4_01	 	0.014684	13	1493	"LDB2,DCN,CPE,DHRS3,DOCK4,PDK4,COL12A1,SMPDL3A,IGFBP3,PMP22,LGALS1,ADAM12,MORF4L2"
Transcription Factor Binding Site	V$USF_01	V$USF_01	 	0.014882	4	207	"CPT1A,SLC26A2,AKAP12,MORF4L2"
Transcription Factor Binding Site	V$MTF1_Q4	V$MTF1_Q4	 	0.015614	4	210	"COL12A1,GPM6B,MGLL,ADAMTS9"
Transcription Factor Binding Site	V$OCT1_05	V$OCT1_05	 	0.016115	4	212	"LDB2,DCN,COL12A1,FZD4"
Transcription Factor Binding Site	V$IRF7_01	V$IRF7_01	 	0.016115	4	212	"CPT1A,LDB2,COL12A1,LGALS3BP"
Transcription Factor Binding Site	CAGCTG_V$AP4_Q5	CAGCTG_V$AP4_Q5	 	0.017041	11	1190	"DHRS3,DOCK4,IGFBP3,PMP22,LGALS1,NAPEPLD,SLC43A3,GPM6B,MYADM,ITGA6,MGLL"
Transcription Factor Binding Site	V$SRF_01	V$SRF_01	 	0.018166	2	45	"THBS1,WDR1"
Transcription Factor Binding Site	WYAAANNRNNNGCG_UNKNOWN	WYAAANNRNNNGCG_UNKNOWN	 	0.018937	2	46	"SMAD6,MGLL"
Transcription Factor Binding Site	RTAAACA_V$FREAC2_01	RTAAACA_V$FREAC2_01	 	0.019353	8	746	"DCN,ABCB1,GMFG,DHRS3,PDK4,EML1,ADAM12,MGLL"
Transcription Factor Binding Site	CCAATNNSNNNGCG_UNKNOWN	CCAATNNSNNNGCG_UNKNOWN	 	0.02133	2	49	"SMAD6,DHCR24"
Transcription Factor Binding Site	GGGTGGRR_V$PAX4_03	GGGTGGRR_V$PAX4_03	 	0.02136	10	1068	"CPT1A,DCN,SMAD6,PMP22,GPM6B,MORF4L2,ITGA6,FZD4,DHCR24,ADAMTS9"
Transcription Factor Binding Site	RNTCANNRNNYNATTW_UNKNOWN	RNTCANNRNNYNATTW_UNKNOWN	 	0.022992	2	51	"SLC43A3,GPM6B"
Transcription Factor Binding Site	V$HTF_01	V$HTF_01	 	0.02647	2	55	"EML1,MORF4L2"
Transcription Factor Binding Site	YAATNANRNNNCAG_UNKNOWN	YAATNANRNNNCAG_UNKNOWN	 	0.02647	2	55	"LDB2,DCN"
Transcription Factor Binding Site	YTAATTAA_V$LHX3_01	YTAATTAA_V$LHX3_01	 	0.031595	3	150	"LDB2,SMAD6,COL12A1"
Transcription Factor Binding Site	CCGNMNNTNACG_UNKNOWN	CCGNMNNTNACG_UNKNOWN	 	0.032058	2	61	"GPM6B,WDR1"
Transcription Factor Binding Site	STTTCRNTTT_V$IRF_Q6	STTTCRNTTT_V$IRF_Q6	 	0.03604	3	158	"CPT1A,LGALS3BP,ADAM12"
Transcription Factor Binding Site	CTGYNNCTYTAA_UNKNOWN	CTGYNNCTYTAA_UNKNOWN	 	0.037037	2	66	"LDB2,PMP22"
Transcription Factor Binding Site	WTTGKCTG_UNKNOWN	WTTGKCTG_UNKNOWN	 	0.041148	5	415	"CPT1A,SMAD6,SLC26A2,MORF4L2,DHCR24"
Transcription Factor Binding Site	V$PAX4_04	V$PAX4_04	 	0.044554	3	172	"SMAD6,AKAP12,MORF4L2"
Transcription Factor Binding Site	GCANCTGNY_V$MYOD_Q6	GCANCTGNY_V$MYOD_Q6	 	0.044587	7	718	"COL12A1,IGFBP3,LGALS1,NAPEPLD,SLC43A3,ADAM12,MORF4L2"
Transcription Factor Binding Site	V$LEF1_Q2	V$LEF1_Q2	 	0.045846	3	174	"SLC43A3,ADAM12,DHCR24"
Transcription Factor Binding Site	V$SREBP1_02	V$SREBP1_02	 	0.046688	2	75	"DHRS3,MORF4L2"
Disease	D008103	Liver Cirrhosis	CTD	0.00217	2	16	"THBS1,MMP2"
Disease	C538078	Charcot-Marie-Tooth disease and deafness	CTD	0.004426	1	1	PMP22
Disease	C536065	Oto-Palato-digital syndrome type 1	CTD	0.004426	1	1	FLNA
Disease	314400	"CARDIAC VALVULAR DYSPLASIA, X-LINKED; CVD1"	OMIM	0.004426	1	1	FLNA
Disease	C537982	"Charcot-Marie-Tooth disease, demyelinating, Type 1A"	CTD	0.004426	1	1	PMP22
Disease	D009669	Nose Neoplasms	CTD	0.004426	1	1	MMP2
Disease	311300	"OTOPALATODIGITAL SYNDROME, TYPE I; OPD1"	OMIM	0.004426	1	1	FLNA
Disease	C538089	"Oto-palato-digital syndrome, type 2"	CTD	0.004426	1	1	FLNA
Disease	D054119	Arachnodactyly	CTD	0.004426	1	1	FZD4
Disease	300321	FG SYNDROME 2; FGS2	OMIM	0.004426	1	1	FLNA
Disease	D008439	Maxillary Diseases	CTD	0.004426	1	1	MMP2
Disease	300048	"INTESTINAL PSEUDOOBSTRUCTION, NEURONAL, CHRONIC IDIOPATHIC, X-LINKED"	OMIM	0.004426	1	1	FLNA
Disease	133780	EXUDATIVE VITREORETINOPATHY 1; EVR1	OMIM	0.004426	1	1	FZD4
Disease	304120	"OTOPALATODIGITAL SYNDROME, TYPE II; OPD2"	OMIM	0.004426	1	1	FLNA
Disease	D001847	Bone Diseases	CTD	0.004426	1	1	MMP2
Disease	612244	INFLAMMATORY BOWEL DISEASE 13; IBD13	OMIM	0.004426	1	1	ABCB1
Disease	118220	"CHARCOT-MARIE-TOOTH DISEASE, DEMYELINATING, TYPE 1A; CMT1A"	OMIM	0.004426	1	1	PMP22
Disease	300244	TERMINAL OSSEOUS DYSPLASIA; TOD	OMIM	0.004426	1	1	FLNA
Disease	C535395	Atelosteogenesis type 2	CTD	0.004426	1	1	SLC26A2
Disease	610048	"CORNEAL DYSTROPHY, CONGENITAL STROMAL; CSCD"	OMIM	0.004426	1	1	DCN
Disease	C536382	Exudative vitreoretinopathy 1	CTD	0.004426	1	1	FZD4
Disease	300537	"HETEROTOPIA, PERIVENTRICULAR, EHLERS-DANLOS VARIANT"	OMIM	0.004426	1	1	FLNA
Disease	C536170	Diastrophic dysplasia	CTD	0.004426	1	1	SLC26A2
Disease	309350	MELNICK-NEEDLES SYNDROME; MNS	OMIM	0.004426	1	1	FLNA
Disease	611788	"AORTIC ANEURYSM, FAMILIAL THORACIC 6; AAT6"	OMIM	0.004426	1	1	ACTA2
Disease	226900	"EPIPHYSEAL DYSPLASIA, MULTIPLE, 4; EDM4"	OMIM	0.004426	1	1	SLC26A2
Disease	305620	FRONTOMETAPHYSEAL DYSPLASIA; FMD	OMIM	0.004426	1	1	FLNA
Disease	D017545	"Aortic Aneurysm, Thoracic"	CTD	0.004426	1	1	ACTA2
Disease	613179	PURINE NUCLEOSIDE PHOSPHORYLASE DEFICIENCY	OMIM	0.004426	1	1	PNP
Disease	162500	"NEUROPATHY, HEREDITARY, WITH LIABILITY TO PRESSURE PALSIES; HNPP"	OMIM	0.004426	1	1	PMP22
Disease	118300	CHARCOT-MARIE-TOOTH DISEASE AND DEAFNESS	OMIM	0.004426	1	1	PMP22
Disease	D004427	Ear Diseases	CTD	0.004426	1	1	SLC26A2
Disease	C535504	"Epiphyseal dysplasia, multiple, 4"	CTD	0.004426	1	1	SLC26A2
Disease	C535588	Carnitine palmitoyl transferase 1A deficiency	CTD	0.004426	1	1	CPT1A
Disease	255120	CARNITINE PALMITOYLTRANSFERASE I DEFICIENCY	OMIM	0.004426	1	1	CPT1A
Disease	256050	"ATELOSTEOGENESIS, TYPE II; AOII"	OMIM	0.004426	1	1	SLC26A2
Disease	C535576	"Cardiac valvular dysplasia, X-linked"	CTD	0.004426	1	1	FLNA
Disease	602398	DESMOSTEROLOSIS	OMIM	0.004426	1	1	DHCR24
Disease	D010020	Osteonecrosis	CTD	0.004426	1	1	MMP2
Disease	259600	TORG-WINCHESTER SYNDROME	OMIM	0.004426	1	1	MMP2
Disease	C536016	Achondrogenesis type 1B	CTD	0.004426	1	1	SLC26A2
Disease	C538064	Frontometaphyseal dysplasia	CTD	0.004426	1	1	FLNA
Disease	600972	"ACHONDROGENESIS, TYPE IB; ACG1B"	OMIM	0.004426	1	1	SLC26A2
Disease	226730	EPIDERMOLYSIS BULLOSA JUNCTIONALIS WITH PYLORIC ATRESIA	OMIM	0.008834	1	2	ITGA6
Disease	D015417	Hereditary Sensory and Motor Neuropathy	CTD	0.008834	1	2	PMP22
Disease	180800	ROUSSY-LEVY HEREDITARY AREFLEXIC DYSTASIA	OMIM	0.008834	1	2	PMP22
Disease	600263	"HELICOBACTER PYLORI INFECTION, SUSCEPTIBILITY TO"	OMIM	0.008834	1	2	IFNGR1
Disease	20081125:Kong	Recombination rate (females)	GWAS	0.008834	1	2	SPON2
Disease	20081125:McArdle	Serum uric acid	GWAS	0.008834	1	2	WDR1
Disease	D004700	Endocrine System Diseases	CTD	0.008834	1	2	CPE
Disease	D004831	"Epilepsies, Myoclonic"	CTD	0.008834	1	2	PMP22
Disease	D001851	"Bone Diseases, Metabolic"	CTD	0.008834	1	2	MMP2
Disease	D008336	Mandibular Diseases	CTD	0.008834	1	2	MMP2
Disease	D009362	Neoplasm Metastasis	CTD	0.009119	2	33	"RECK,MMP2"
Disease	D002607	Charcot-Marie-Tooth Disease	CTD	0.013223	1	3	PMP22
Disease	D007738	Kyphosis	CTD	0.013223	1	3	SLC26A2
Disease	610424	"HEPATITIS B VIRUS, SUSCEPTIBILITY TO"	OMIM	0.013223	1	3	IFNGR1
Disease	D052177	"Kidney Diseases, Cystic"	CTD	0.013223	1	3	FAT4
Disease	D013576	Syndactyly	CTD	0.013223	1	3	FZD4
Disease	C538392	Hypertrophic neuropathy of Dejerine-Sottas	CTD	0.017593	1	4	PMP22
Disease	D001859	Bone Neoplasms	CTD	0.017593	1	4	MMP2
Disease	145900	HYPERTROPHIC NEUROPATHY OF DEJERINE-SOTTAS	OMIM	0.017593	1	4	PMP22
Disease	D016481	Helicobacter Infections	CTD	0.017593	1	4	IFNGR1
Disease	D012164	Retinal Diseases	CTD	0.017593	1	4	FZD4
Disease	D009165	"Mycobacterium Infections, Atypical"	CTD	0.021945	1	5	IFNGR1
Disease	209950	"ATYPICAL MYCOBACTERIOSIS, FAMILIAL"	OMIM	0.021945	1	5	IFNGR1
Disease	D006509	Hepatitis B	CTD	0.021945	1	5	IFNGR1
Disease	D019465	Craniofacial Abnormalities	CTD	0.022086	3	138	"SLC26A2,FZD4,MMP2"
Disease	D009303	Nasopharyngeal Neoplasms	CTD	0.030593	1	7	MMP2
Disease	D016773	"Leishmaniasis, Cutaneous"	CTD	0.03489	1	8	MMP2
Disease	20081125:Wallace	LDL cholesterol	GWAS	0.03489	1	8	WDR1
Disease	D020391	"Muscular Dystrophy, Facioscapulohumeral"	CTD	0.039168	1	9	DCN
Disease	D008106	"Liver Cirrhosis, Experimental"	CTD	0.047044	2	79	"ABCB1,MMP2"
Disease	607948	"MYCOBACTERIUM TUBERCULOSIS, SUSCEPTIBILITY TO"	OMIM	0.04767	1	11	IFNGR1
